# Supplementary material for: Cu(I)-Catalyzed Stereoselective Glycosylation of “Electron-Deficient” Glycals
Source: J Org Chem. 2025 May 20;90(21):6937–45. doi: 10.1021/acs.joc.5c00172 (PMC12131213; doi:10.1021/acs.joc.5c00172)
Supplement: Supplementary file 2 [file jo5c00172_si_002.xyz]

99
XPhosCuOBn, E=-2172.14789531, G=-2171.349932
P         -1.76110       -0.09060        0.06280
C         -2.15500        1.49640        0.99240
C         -3.29830       -0.63260       -0.84780
C         -1.57520       -1.32680        1.41660
C         -3.55710        1.57200        1.62460
C         -3.70840        2.86000        2.45410
C         -3.40790        4.11310        1.61930
C         -2.01480        4.02720        0.97990
C         -1.86330        2.74950        0.14150
H         -1.41940        1.48020        1.80820
H         -4.31980        1.56060        0.83410
H         -3.74190        0.70370        2.26500
H         -3.01470        2.81740        3.30650
H         -4.72150        2.91060        2.87250
H         -4.16330        4.20720        0.82510
H         -3.48880        5.01250        2.24230
H         -1.24810        4.02900        1.76830
H         -1.82320        4.90580        0.35120
H         -0.85510        2.69230       -0.27750
H         -2.55390        2.79320       -0.71050
C         -3.65030        0.36300       -1.97310
C         -4.86020       -0.12070       -2.78890
C         -4.63290       -1.52820       -3.35660
C         -4.29180       -2.52050       -2.23640
C         -3.07720       -2.04830       -1.42340
H         -4.13760       -0.66420       -0.14160
H         -3.86110        1.35380       -1.55760
H         -2.77900        0.47520       -2.63580
H         -5.06520        0.59240       -3.59690
H         -5.74870       -0.12990       -2.14070
H         -5.51960       -1.86430       -3.90830
H         -3.80200       -1.49770       -4.07690
H         -4.09110       -3.51610       -2.65120
H         -5.15710       -2.62410       -1.56540
H         -2.19020       -2.03110       -2.07290
H         -2.86420       -2.75840       -0.61640
C         -2.71270       -1.79060        2.10330
C         -2.60580       -2.68250        3.16870
C         -1.34560       -3.12850        3.56890
C         -0.21250       -2.69240        2.88490
C         -0.30130       -1.80130        1.80170
C          0.98800       -1.46780        1.10780
C          1.46440       -2.33010        0.09490
C          2.76060       -2.14400       -0.40100
C          3.58850       -1.11720        0.05990
C          3.06830       -0.23680        1.01420
C          1.78560       -0.39010        1.55010
C          1.29160        0.59210        2.60560
C          2.04880        0.40810        3.93370
C          0.60980       -3.46970       -0.45200
C          0.52300       -3.44060       -1.98870
C          5.03670       -0.96510       -0.38760
C          1.37490        2.04820        2.11290
C          1.11730       -4.83270        0.05350
C          5.32200       -1.48510       -1.80400
C          5.97020       -1.64610        0.63520
H         -3.70160       -1.46520        1.79960
H         -3.50130       -3.02480        3.67930
H         -1.24490       -3.82040        4.40030
H          0.76940       -3.05210        3.17900
H          3.12790       -2.82500       -1.16160
H          3.68900        0.58760        1.35590
H          0.23810        0.36910        2.80540
H          3.11990        0.60300        3.80280
H          1.93490       -0.61410        4.31230
H          1.66870        1.10070        4.69440
H         -0.40860       -3.33960       -0.07370
H          1.49070       -3.65680       -2.45570
H         -0.19280       -4.19260       -2.34150
H          0.19380       -2.45610       -2.34070
H          5.26750        0.10910       -0.37430
H          2.41200        2.37760        1.99410
H          0.88870        2.72130        2.82940
H          0.89070        2.16960        1.13910
H          2.14490       -5.01550       -0.28320
H          0.48610       -5.64570       -0.32490
H          1.10790       -4.87230        1.14860
H          5.21950       -2.57520       -1.86040
H          6.34990       -1.23900       -2.09310
H          4.64370       -1.04210       -2.54090
H          5.77510       -2.72520        0.67040
H          5.81520       -1.24210        1.64180
H          7.02190       -1.49780        0.36200
Cu        -0.12250        0.17640       -1.35890
O          0.97400        0.56760       -2.78810
C          2.26120        1.06950       -2.58000
H          2.90700        0.34320       -2.06060
H          2.74140        1.25040       -3.56270
C          2.45210        4.77600       -0.31850
C          3.54840        3.90790       -0.34390
C          3.48410        2.71920       -1.07420
C          2.33120        2.37640       -1.79320
C          1.24580        3.25940       -1.77220
C          1.30050        4.44830       -1.03900
H          2.49520        5.69620        0.25840
H          4.44820        4.15060        0.21650
H          4.33670        2.04370       -1.07980
H          0.34950        2.98690       -2.32150
H          0.44160        5.11530       -1.02630
61
1a_4H5, E=-1551.130395, G=-1550.69326
C         -3.76500       -0.82450       -0.62120
C         -3.53090       -2.13400       -0.87580
H         -4.33260       -2.85780       -0.96880
O         -2.32350       -2.65690       -1.07640
C         -2.66480        0.18730       -0.41580
H         -2.54530        0.80010       -1.31750
C         -1.36170       -0.60340       -0.16220
H         -0.50020        0.06540       -0.25160
C         -1.23420       -1.70170       -1.21240
H         -1.31170       -1.26460       -2.21560
N         -5.12930       -0.37770       -0.62120
O         -6.04460       -1.20710       -0.51190
O         -5.32550        0.83750       -0.75580
C          0.06780       -2.47830       -1.10800
H          0.03860       -3.35830       -1.76790
H          0.21430       -2.81460       -0.07310
O          1.06980       -1.56160       -1.50340
C          2.38960       -1.97390       -1.18860
H          2.68010       -2.83720       -1.81000
H          2.43700       -2.29670       -0.13790
C          3.35240       -0.82740       -1.39490
C          5.20020        1.28010       -1.60450
C          2.90830        0.49150       -1.53510
C          4.72940       -1.08280       -1.36920
C          5.64890       -0.03760       -1.46800
C          3.82790        1.53800       -1.64220
H          1.84450        0.69880       -1.54520
H          5.08380       -2.10570       -1.25960
H          6.71430       -0.25120       -1.44110
H          3.46920        2.55800       -1.75050
H          5.91400        2.09570       -1.68340
O         -1.41130       -1.23200        1.10840
C         -0.72270       -0.54770        2.16900
H         -0.88370        0.53010        2.08470
H         -1.21370       -0.89350        3.08430
C          0.75280       -0.87750        2.20740
C          3.48930       -1.51170        2.28960
C          1.17930       -2.13840        2.65200
C          1.71220        0.05370        1.79350
C          3.07380       -0.25900        1.83580
C          2.53750       -2.45520        2.69510
H          0.43970       -2.86940        2.97090
H          1.39470        1.02920        1.43800
H          3.80380        0.46840        1.49360
H          2.85560       -3.43310        3.04670
H          4.54730       -1.75740        2.31850
O         -2.95780        1.01190        0.70400
C         -2.85960        2.42270        0.45150
H         -3.35370        2.88970        1.30810
H         -3.43080        2.67140       -0.45120
C         -1.42550        2.89640        0.34360
C          1.28330        3.64000        0.18110
C         -0.69960        3.21220        1.50100
C         -0.77890        2.97390       -0.89810
C          0.56850        3.33510       -0.98030
C          0.64330        3.58640        1.42310
H         -1.19250        3.16330        2.46920
H         -1.33270        2.75800       -1.80850
H          1.05540        3.38620       -1.95030
H          1.19130        3.82940        2.32920
H          2.33090        3.92020        0.11950
61
1a_5H4, E=-1551.1318682, G=-1550.695987
C          3.94230        0.06640       -0.37400
C          3.97870        1.30780       -0.91520
H          4.87260        1.92080       -0.89110
O          2.96210        1.89580       -1.53420
C          2.73510       -0.81400       -0.43280
H          3.03700       -1.84100       -0.66600
C          1.82840       -0.29070       -1.56490
H          2.31180       -0.52410       -2.52670
C          1.65620        1.23980       -1.47680
H          1.14780        1.61930       -2.36460
N          5.10910       -0.42500        0.30140
O          6.10910        0.30150        0.39700
O          5.05470       -1.57260        0.76420
C          0.88570        1.70750       -0.25220
H          1.48970        1.59490        0.65690
H          0.00400        1.06440       -0.14260
O          0.52270        3.06450       -0.45890
C         -0.40010        3.53450        0.52610
H         -0.42170        4.62160        0.39820
H         -0.02270        3.31880        1.53740
C         -1.78850        2.95410        0.34610
C         -4.36810        1.90890       -0.02950
C         -2.52500        3.27160       -0.80540
C         -2.34580        2.08430        1.28920
C         -3.63160        1.56630        1.10540
C         -3.80730        2.75600       -0.99310
H         -2.08710        3.93020       -1.55150
H         -1.77320        1.80060        2.16880
H         -4.04680        0.88780        1.84420
H         -4.37230        3.01620       -1.88420
H         -5.37070        1.51370       -0.17010
O          0.59030       -0.95470       -1.44190
C         -0.28700       -0.89900       -2.57710
H         -0.48680        0.14100       -2.86520
H          0.18380       -1.40740       -3.43080
C         -1.55900       -1.58120       -2.14980
C         -3.83320       -2.87410       -1.14140
C         -2.60230       -0.83790       -1.58630
C         -1.66200       -2.97710       -2.20420
C         -2.79340       -3.62310       -1.70190
C         -3.73680       -1.48110       -1.08770
H         -2.52470        0.24450       -1.52210
H         -0.84830       -3.55750       -2.63250
H         -2.86420       -4.70640       -1.74660
H         -4.53610       -0.89270       -0.64820
H         -4.71430       -3.37480       -0.74920
O          2.08030       -0.76490        0.82960
C          1.36680       -1.95620        1.21050
H          2.04140       -2.57500        1.82010
H          1.07460       -2.52710        0.32670
C          0.14210       -1.55650        1.99550
C         -2.12470       -0.80030        3.47200
C          0.27900       -0.82780        3.18620
C         -1.14080       -1.89090        1.54660
C         -2.26860       -1.52050        2.28440
C         -0.84610       -0.44730        3.91900
H          1.27280       -0.55650        3.53330
H         -1.26240       -2.43160        0.61270
H         -3.25630       -1.78370        1.91730
H         -0.72760        0.11670        4.84050
H         -3.00160       -0.50890        4.04430
61
1e_4H5, E=-1551.122478, G=-1550.691031
C          1.36780       -1.31350       -1.25720
C          0.36120       -2.80050        0.28810
C         -0.86190       -2.57920       -0.24650
C         -1.17910       -1.41260       -1.14860
H          1.39090       -2.01800       -2.09730
H         -1.45510       -1.76330       -2.14750
O          1.44750       -2.10990       -0.03970
C          2.59960       -0.43140       -1.28190
H          2.53580        0.23890       -2.14880
H          2.62000        0.18110       -0.36940
O          3.74020       -1.26820       -1.37050
O         -2.31570       -0.66230       -0.71920
C          4.96410       -0.57400       -1.16260
H          5.74470       -1.27900       -1.47130
H          5.03160        0.30100       -1.82830
C         -2.34000       -0.22630        0.64590
H         -1.63930        0.60280        0.80510
H         -2.03590       -1.04730        1.31040
N         -1.91730       -3.50130        0.08420
O         -2.95410       -3.43680       -0.58840
O         -1.74840       -4.31520        1.00290
C          0.06790       -0.50660       -1.28550
H          0.08690        0.19650       -0.44260
O          0.07890        0.18860       -2.52040
C         -0.87750        1.25480       -2.65370
H         -0.70140        1.63390       -3.66550
H         -1.89810        0.86220       -2.60540
C         -0.68730        2.35430       -1.63110
C         -1.76790        2.82700       -0.87890
C          0.58400        2.90820       -1.42060
C         -1.58790        3.85000        0.05740
H         -2.75050        2.38280       -1.01260
C          0.76920        3.91920       -0.47760
H          1.42830        2.53660       -1.99510
C         -0.31910        4.39590        0.26200
H         -2.43710        4.21060        0.63140
H          1.75960        4.33760       -0.32010
H         -0.17620        5.18530        0.99470
C         -3.74860        0.20650        0.96690
C         -3.99850        1.43670        1.58410
C         -4.82400       -0.64180        0.66670
C         -5.30560        1.81730        1.90320
H         -3.16880        2.10040        1.81220
C         -6.12890       -0.26020        0.97870
H         -4.62490       -1.59530        0.18590
C         -6.37340        0.97060        1.59870
H         -5.48730        2.77590        2.38160
H         -6.95710       -0.92290        0.74120
H         -7.39060        1.26630        1.84120
C          5.18560       -0.15180        0.28030
C          4.61420       -0.88320        1.32950
C          5.99060        0.95380        0.57890
C          4.84860       -0.51590        2.65620
H          3.96910       -1.72450        1.09470
C          6.23530        1.31570        1.90590
H          6.42770        1.53560       -0.23000
C          5.66350        0.58170        2.94890
H          4.39400       -1.08640        3.46200
H          6.86290        2.17570        2.12450
H          5.84650        0.86670        3.98140
H          0.54700       -3.58120        1.01710
61
1e_5H4, E=-1551.137802, G=-1550.702748
C         -3.75180        0.00560       -0.53130
C         -3.82410        0.87760       -1.56440
H         -4.76050        1.11100       -2.05850
O         -2.79280        1.54060       -2.07420
C         -2.47640       -0.31520        0.17640
H         -2.65010       -0.34900        1.25680
C         -1.47140        0.81900       -0.10260
H         -0.46540        0.46700        0.13820
C         -1.45840        1.25270       -1.56580
H         -0.93000        2.20510       -1.63320
N         -4.95010       -0.65880       -0.10980
O         -6.02000       -0.42290       -0.68940
O         -4.85080       -1.45680        0.83430
C         -0.79610        0.24390       -2.50630
H         -0.81950        0.63850       -3.53300
H         -1.32820       -0.71600       -2.48420
O          0.52860        0.10740       -2.03180
O         -1.99000       -1.57880       -0.28580
O         -1.83640        1.95330        0.68040
C          1.35250       -0.74080       -2.81940
H          0.89430       -1.73680       -2.92170
H          1.45010       -0.32220       -3.83550
C         -1.65180       -2.50590        0.75150
H         -1.57180       -3.46950        0.23660
H         -2.47990       -2.57670        1.46840
C         -1.04820        2.10040        1.86770
H         -1.52890        2.91420        2.42040
H         -1.10730        1.19260        2.48580
C          2.70340       -0.84860       -2.15040
C          5.22190       -1.04690       -0.92240
C          3.41930       -2.05070       -2.18920
C          3.25580        0.25330       -1.48400
C          4.50630        0.15320       -0.87270
C          4.67440       -2.15010       -1.58280
H          2.99000       -2.91690       -2.68750
H          2.69240        1.17830       -1.41900
H          4.91510        1.01170       -0.34770
H          5.21690       -3.09100       -1.61640
H          6.19400       -1.12440       -0.44310
C         -0.34970       -2.18830        1.45770
C          2.10640       -1.72920        2.73910
C         -0.27870       -2.13350        2.85400
C          0.81870       -1.98640        0.70880
C          2.03950       -1.75750        1.34130
C          0.94550       -1.90930        3.49440
H         -1.18090       -2.27750        3.44410
H          0.76190       -1.99230       -0.37410
H          2.93280       -1.60000        0.74520
H          0.98900       -1.87460        4.57970
H          3.05760       -1.55390        3.23480
C          0.39770        2.42970        1.55610
C          3.06650        3.02620        0.92370
C          1.44150        1.69300        2.12320
C          0.70020        3.46300        0.65710
C          2.02600        3.76040        0.34170
C          2.77150        1.99070        1.81210
H          1.21570        0.86920        2.79360
H         -0.11080        4.02370        0.19980
H          2.25020        4.56310       -0.35570
H          3.57160        1.39950        2.24860
H          4.09930        3.25790        0.67760
160
1a_C_4H5_alpha, E=-3723.3175138, -3722.054226
C         -2.08560        0.30700        1.13090
C         -1.61620        1.30070        0.32260
H         -0.59420        1.64640        0.35100
O         -2.35230        1.96300       -0.54480
C         -3.53200       -0.10790        1.11630
H         -3.61030       -1.18170        1.30950
C         -4.05680        0.19650       -0.29540
H         -3.51410       -0.46360       -0.98020
C         -3.76050        1.64170       -0.73150
H         -3.90320        1.70730       -1.81130
N         -1.16110       -0.35700        1.97210
O          0.02140        0.03730        2.01790
O         -1.56270       -1.32090        2.64930
C         -4.60470        2.73100       -0.06910
H         -5.64180        2.38920       -0.06210
H         -4.27870        2.87450        0.96530
O         -4.59340        3.95940       -0.78700
C         -3.50820        4.84470       -0.51590
H         -3.21120        4.77340        0.54080
H         -3.91530        5.85200       -0.67200
C         -2.29520        4.64360       -1.40630
C         -0.04110        4.23590       -3.03430
C         -1.00870        4.87670       -0.90850
C         -2.44500        4.22280       -2.73240
C         -1.32570        4.01150       -3.54000
C          0.11290        4.68010       -1.71770
H         -0.87950        5.19360        0.12440
H         -3.44240        4.02940       -3.11610
H         -1.45510        3.66630       -4.56260
H          1.10510        4.86370       -1.31610
H          0.83080        4.06740       -3.66050
O         -5.45510       -0.00160       -0.42310
C         -5.83170       -1.13220       -1.21120
H         -5.31050       -1.11710       -2.17810
H         -6.89990       -0.98480       -1.40830
C         -5.61200       -2.45880       -0.51060
C         -5.30990       -4.93770        0.77370
C         -5.23040       -3.59190       -1.23770
C         -5.83150       -2.57480        0.86910
C         -5.67550       -3.80510        1.50900
C         -5.08650       -4.82800       -0.60110
H         -5.04260       -3.50500       -2.30420
H         -6.10150       -1.68800        1.43570
H         -5.84030       -3.88150        2.58050
H         -4.78800       -5.70040       -1.17640
H         -5.18980       -5.89620        1.27140
O         -4.36730        0.60340        2.03340
C         -4.08210        0.41880        3.42400
H         -3.80420       -0.62260        3.62300
H         -5.03450        0.61890        3.92840
C         -3.01660        1.36450        3.94810
C         -1.06390        3.14430        4.90940
C         -3.08220        2.73110        3.64080
C         -1.97140        0.90360        4.75570
C         -1.00250        1.78830        5.23780
C         -2.11000        3.61510        4.10800
H         -3.90070        3.09970        3.03030
H         -1.89790       -0.15580        4.98290
H         -0.19340        1.41470        5.85940
H         -2.16900        4.66970        3.85210
H         -0.30160        3.82800        5.27150
P          3.47840        0.78760       -0.02760
C          3.45320        1.91410        1.47870
C          2.05630        3.59650        2.78490
C          3.73430        2.13260        3.98900
C          2.39130        2.86610        4.09220
C          3.75200        1.16740        2.79330
C          2.08700        2.63200        1.58890
C          4.21360        1.86610       -1.37940
C          4.95920        1.89240       -3.81950
C          3.82860        3.92100       -2.84250
C          4.01880        3.07080       -4.10440
C          3.30840        3.07970       -1.66620
C          4.43890        1.03400       -2.65690
C          4.82110       -0.44240        0.26600
C          6.99820       -2.20010        0.56230
C          4.59560       -1.83860        0.27020
C          6.13020        0.04210        0.44560
C          7.21220       -0.82110        0.59840
C          5.70490       -2.69260        0.40220
O         -0.11200        0.03850       -1.54510
C         -0.80670       -1.13350       -1.81310
Cu         1.52370        0.09840       -0.70270
C          0.76600       -3.83560       -0.03460
C          1.28420       -3.45960        1.20590
C          2.52010       -2.80910        1.33090
C          3.24340       -2.48550        0.16000
C          2.74010       -2.86180       -1.10790
C          1.52740       -3.55200       -1.17270
C         -0.56450       -4.55930       -0.19510
C          3.08790       -2.53320        2.72160
C          3.50550       -2.56660       -2.39280
C          3.84780       -3.77210        3.24020
C          2.03020       -2.10000        3.75280
C          2.59940       -2.03640       -3.51850
C          4.28800       -3.80950       -2.85770
C         -0.33470       -6.07470       -0.36460
C         -1.56700       -4.28630        0.93320
C         -3.92370       -0.62990       -4.79110
C         -3.62830       -1.89970       -4.27970
C         -2.61840       -2.05400       -3.32840
C         -1.88300       -0.94850       -2.87540
C         -2.17560        0.31520       -3.40040
C         -3.19180        0.47470       -4.34860
H          4.24240        2.66340        1.31620
H          1.06300        4.05830        2.85370
H          2.77830        4.40990        2.62030
H          3.93860        1.57530        4.91200
H          4.54700        2.86490        3.87320
H          1.60030        2.13360        4.29830
H          2.40050        3.57010        4.93420
H          2.98800        0.39480        2.94440
H          4.71930        0.65800        2.73910
H          1.84300        3.17010        0.66760
H          1.30990        1.87200        1.72120
H          5.18380        2.23500       -1.02060
H          5.95840        2.27770       -3.56920
H          5.07500        1.26520       -4.71230
H          3.13410        4.74920       -3.03310
H          4.79030        4.37520       -2.56310
H          4.40950        3.68540       -4.92470
H          3.04210        2.68360       -4.43230
H          2.29310        2.72330       -1.89240
H          3.23400        3.71420       -0.77740
H          3.48570        0.57440       -2.95030
H          5.13960        0.21690       -2.45320
H          7.83180       -2.88920        0.66420
H          6.31040        1.11300        0.47000
H          8.21180       -0.41970        0.73730
H          5.53620       -3.76500        0.38160
H         -0.14350       -1.94590       -2.14770
H         -1.29830       -1.52920       -0.89880
H          0.71530       -3.67170        2.10350
H          1.14740       -3.86460       -2.14170
H         -1.01300       -4.18950       -1.12880
H          3.81480       -1.72010        2.63130
H          4.23690       -1.78520       -2.17090
H          3.16840       -4.62970        3.31920
H          4.66940       -4.05140        2.57380
H          4.26660       -3.57650        4.23500
H          1.37000       -1.32320        3.35990
H          1.40180       -2.94510        4.06000
H          2.52780       -1.72390        4.65480
H          1.93710       -2.81700       -3.90990
H          3.21030       -1.67390       -4.35350
H          1.97150       -1.21100       -3.16390
H          3.60310       -4.63970       -3.06900
H          4.99520       -4.14090       -2.08950
H          4.85270       -3.59180       -3.77240
H          0.11670       -6.49630        0.54220
H         -1.28430       -6.59290       -0.54560
H          0.33690       -6.28410       -1.20480
H         -2.54040       -4.71880        0.68320
H         -1.23900       -4.73530        1.87890
H         -1.70200       -3.21410        1.10550
H         -4.71310       -0.50740       -5.52790
H         -4.18690       -2.76730       -4.62270
H         -2.40290       -3.04180       -2.92410
H         -1.61490        1.16980       -3.03940
H         -3.41150        1.46600       -4.73860
160
1a_C_4H5_beta, E=-3723.3169426, G=-3722.053619
C          3.36170       -1.28510       -2.62060
C          1.05090       -0.89690       -2.26870
C          1.09660        0.17870       -3.10870
C          2.35400        0.93820       -3.43150
H          3.25550       -1.76150       -3.60320
H          2.49380        0.98290       -4.51550
O          2.13540       -1.56080       -1.89480
C          4.48070       -1.92630       -1.81980
H          5.43900       -1.73750       -2.33130
H          4.51690       -1.43970       -0.84200
O          4.24230       -3.31640       -1.68640
O          2.30050        2.31330       -3.04200
C          5.15150       -3.94980       -0.77760
H          4.88250       -5.00960       -0.81320
H          6.18350       -3.84380       -1.14670
C          1.77960        2.62360       -1.73700
H          2.59860        2.72540       -1.02170
H          1.15980        1.80010       -1.36180
N         -0.13320        0.67490       -3.60240
O         -0.10210        1.48510       -4.54610
O         -1.20920        0.28830       -3.09650
C          3.59350        0.21900       -2.79430
H          4.45160        0.34760       -3.46680
O          3.89630        0.74970       -1.51710
C          4.93580        1.73500       -1.49150
H          5.87050        1.27830       -1.85390
H          4.68300        2.56890       -2.15680
C          5.07850        2.20260       -0.06520
C          4.95770        3.55680        0.26510
C          5.29500        1.26740        0.95670
C          5.05690        3.97380        1.59620
H          4.77210        4.28650       -0.51950
C          5.38120        1.67930        2.28510
H          5.37480        0.21230        0.71270
C          5.26440        3.03520        2.60870
H          4.95700        5.02790        1.84050
H          5.52310        0.94070        3.06850
H          5.32030        3.35430        3.64560
C          0.99310        3.91270       -1.77610
C          0.98910        4.74400       -0.64570
C          0.23860        4.28810       -2.89440
C          0.22510        5.91330       -0.62180
H          1.59430        4.47620        0.21730
C         -0.50860        5.46840       -2.87920
H          0.24450        3.64910       -3.76990
C         -0.52600        6.28150       -1.74160
H          0.23080        6.54370        0.26380
H         -1.08540        5.75040       -3.75660
H         -1.11320        7.19590       -1.73090
C          5.04960       -3.41640        0.63840
C          3.91600       -3.69270        1.41600
C          6.04890       -2.59370        1.17290
C          3.78090       -3.15510        2.69630
H          3.13920       -4.33520        1.01560
C          5.92140       -2.05610        2.45750
H          6.93090       -2.36770        0.57780
C          4.78480       -2.33310        3.22030
H          2.89570       -3.37840        3.28600
H          6.70510       -1.41850        2.85710
H          4.68120       -1.91280        4.21680
P         -3.32320        0.44320        0.69060
C         -3.48400        1.33610        2.35240
C         -4.05220        1.55600       -0.61900
C         -4.51340       -0.95610        0.85960
C         -4.57200        2.42690        2.43420
C         -4.64170        3.03120        3.84790
C         -3.28420        3.59780        4.28560
C         -2.19290        2.52330        4.19830
C         -2.12080        1.90750        2.79410
H         -3.75310        0.52990        3.05000
H         -4.34250        3.22710        1.71870
H         -5.55520        2.03160        2.16160
H         -4.95600        2.25090        4.55650
H         -5.41230        3.81180        3.87350
H         -3.01590        4.43900        3.62910
H         -3.34910        3.99870        5.30490
H         -2.40850        1.72690        4.92650
H         -1.21230        2.93740        4.46060
H         -1.35540        1.12670        2.77100
H         -1.79120        2.67060        2.07590
C         -3.07220        2.71290       -0.91650
C         -3.59230        3.60460       -2.05320
C         -3.83110        2.77930       -3.32500
C         -4.82160        1.63910       -3.04830
C         -4.34320        0.74150       -1.89590
H         -4.99480        1.97330       -0.24150
H         -2.89090        3.31180       -0.01580
H         -2.10290        2.28790       -1.21350
H         -2.87120        4.40650       -2.24230
H         -4.53350        4.08220       -1.74160
H         -4.20620        3.42150       -4.13230
H         -2.87650        2.35310       -3.66250
H         -4.96570        1.02580       -3.94720
H         -5.80370        2.06480       -2.79330
H         -3.42700        0.22680       -2.20250
H         -5.09460       -0.02760       -1.68500
C         -5.85140       -0.66810        1.18480
C         -6.77560       -1.67970        1.43560
C         -6.36600       -3.01250        1.37580
C         -5.05070       -3.31250        1.02720
C         -4.11160       -2.30660        0.73970
C         -2.75500       -2.75490        0.27570
C         -2.57780       -3.11690       -1.07750
C         -1.34540       -3.65140       -1.47900
C         -0.28490       -3.83210       -0.59000
C         -0.47970       -3.44380        0.74310
C         -1.69080       -2.91270        1.19680
C         -1.88270       -2.59020        2.67690
C         -2.22540       -3.87540        3.45530
C         -3.70500       -3.00090       -2.10180
C         -3.23540       -2.45980       -3.46480
C          1.04610       -4.44750       -1.00840
C         -0.68560       -1.86620        3.31090
C         -4.40780       -4.36040       -2.29260
C          1.22950       -4.60920       -2.52240
C          1.25270       -5.80720       -0.30910
H         -6.18310        0.36290        1.23810
H         -7.80270       -1.42700        1.68290
H         -7.06750       -3.81460        1.58710
H         -4.73350       -4.34900        0.96290
H         -1.22250       -3.94000       -2.51630
H          0.34030       -3.56470        1.44560
H         -2.74350       -1.91830        2.76500
H         -1.40010       -4.59480        3.38920
H         -3.12490       -4.35320        3.05160
H         -2.40100       -3.65220        4.51470
H         -4.44530       -2.29730       -1.70860
H         -2.63590       -3.20060       -4.00750
H         -4.10570       -2.22740       -4.09000
H         -2.63320       -1.55420       -3.35900
H          1.83600       -3.76660       -0.67400
H          0.20690       -2.50100        3.35300
H         -0.92750       -1.56990        4.33830
H         -0.42470       -0.96510        2.74940
H         -3.69670       -5.10920       -2.66250
H         -5.22060       -4.27330       -3.02390
H         -4.83210       -4.73150       -1.35480
H          0.54840       -5.36380       -2.93570
H          2.25690       -4.92330       -2.72990
H          1.06160       -3.66730       -3.05310
H          0.49650       -6.52950       -0.64140
H          1.17510       -5.72330        0.78070
H          2.24170       -6.21720       -0.54850
Cu        -1.22700        0.01910        0.25240
O          0.58340        0.03640       -0.09050
C          1.56620       -0.25160        0.85830
H          1.44180       -1.26030        1.28970
H          2.54660       -0.25320        0.35410
C          1.81290        2.63390        4.09250
C          2.28300        1.32930        4.27480
C          2.19600        0.40070        3.23550
C          1.63690        0.75400        2.00040
C          1.16120        2.05880        1.83180
C          1.25040        2.99470        2.86490
H          1.88010        3.35880        4.89970
H          2.71750        1.03540        5.22740
H          2.56490       -0.61140        3.38120
H          0.69250        2.31940        0.89010
H          0.87030        4.00250        2.71320
H          0.12650       -1.37150       -1.97680
160
1a_C_5H4_alpha, E=-3723.3092672, G=-3722.047623
O          1.59850        1.85910       -1.92730
C          2.82840        1.83820       -1.13880
C          2.74350        0.71490       -0.08510
C          2.48170       -0.65870       -0.72000
C          1.34950       -0.49300       -1.67920
C          3.99940        1.82430       -2.13590
O          5.19480        2.24060       -1.49700
O          3.92800        0.61750        0.68460
O          3.63730       -1.16750       -1.39000
N          0.59390       -1.63780       -2.04770
O          1.00530       -2.74460       -1.66700
C          6.15390        1.20330       -1.32330
C          4.05840        1.59090        1.73210
C          4.36160       -2.15150       -0.64910
C          7.22590        1.62760       -0.34940
C          9.22120        2.29200        1.51660
C          7.11800        2.79170        0.41860
C          8.34570        0.80020       -0.17890
C          9.33490        1.12780        0.74850
C          8.11140        3.12200        1.34640
C          3.07540        1.36010        2.85720
C          1.22960        0.86990        4.91740
C          2.04780        2.27170        3.12300
C          3.16900        0.19640        3.63460
C          2.25820       -0.04470        4.66290
C          1.12530        2.02870        4.14510
C          5.73250       -2.33030       -1.25610
C          8.29120       -2.69440       -2.36020
C          5.93990       -2.17530       -2.63310
C          6.81740       -2.67160       -0.43980
C          8.08880       -2.86060       -0.98760
C          7.21230       -2.34920       -3.18050
O         -0.43740       -1.50260       -2.73730
C          0.96070        0.72120       -2.14510
P         -4.17540        0.07930       -0.68830
C         -4.32420       -0.26640       -2.52850
C         -3.30180        0.24790       -4.80440
C         -4.28720       -2.03480       -4.35590
C         -3.20500       -1.25270       -5.11350
C         -4.22190       -1.77130       -2.84320
C         -3.22080        0.50370       -3.29190
C         -5.32300        1.53260       -0.37700
C         -6.31600        3.02720        1.42800
C         -5.83870        3.97080       -0.86560
C         -5.89730        4.27310        0.63710
C         -4.90840        2.78510       -1.17050
C         -5.38570        1.84100        1.13250
C         -5.07810       -1.27750        0.18050
C         -6.65060       -3.11330        1.62440
C         -4.46510       -2.12930        1.12730
C         -6.45860       -1.40830       -0.06350
C         -7.24190       -2.31930        0.64030
C         -5.28010       -3.01650        1.85320
O         -0.47150        1.37210        0.14120
C         -0.35370        2.69620        0.57010
Cu        -2.13920        0.62760       -0.13180
C         -0.26010       -2.60560        2.02440
C         -0.88470       -3.37150        1.03880
C         -2.23450       -3.19920        0.70290
C         -2.98600       -2.21210        1.37970
C         -2.37080       -1.40970        2.37030
C         -1.02020       -1.61790        2.66490
C          1.18110       -2.84300        2.46610
C         -2.87240       -4.14770       -0.31170
C         -3.18090       -0.40580        3.18480
C         -3.26080       -5.47830        0.36610
C         -1.98240       -4.43260       -1.53530
C         -2.46610        0.93780        3.40030
C         -3.58560       -1.02810        4.53580
C          1.21610       -3.33240        3.92920
C          1.95920       -3.82300        1.57810
C         -2.67230        5.63500       -1.63140
C         -2.00430        4.60950       -2.30960
C         -1.27060        3.66060       -1.59710
C         -1.18830        3.71350       -0.19800
C         -1.86840        4.73880        0.47050
C         -2.60270        5.69580       -0.23790
H          2.83330        2.80890       -0.63900
H          1.87020        0.93210        0.54370
H          2.18180       -1.34740        0.07550
H          4.10350        0.83850       -2.59690
H          3.76090        2.55210       -2.92120
H          5.66360        0.30380       -0.94410
H          6.60590        0.94130       -2.29370
H          3.96040        2.60690        1.33060
H          5.08950        1.47510        2.07600
H          3.80330       -3.09880       -0.67470
H          4.45620       -1.84410        0.39860
H          9.99200        2.54850        2.23860
H          6.25420        3.43340        0.28570
H          8.43530       -0.10750       -0.77100
H         10.19550        0.47520        0.87170
H          8.01490        4.03000        1.93640
H          0.51660        0.67920        5.71500
H          1.96350        3.17370        2.52320
H          3.96030       -0.52030        3.42840
H          2.34720       -0.94420        5.26390
H          0.32610        2.74030        4.33220
H          9.28120       -2.82940       -2.78710
H          5.10340       -1.89910       -3.26690
H          6.66970       -2.78010        0.63230
H          8.92200       -3.12090       -0.34030
H          7.36220       -2.21550       -4.24860
H          0.09080        0.83820       -2.77810
H         -5.31100        0.10010       -2.84750
H         -4.25180        0.64400       -5.19310
H         -2.49800        0.79720       -5.31120
H         -4.18430       -3.11150       -4.54210
H         -5.27900       -1.74110       -4.73050
H         -2.21540       -1.61700       -4.80420
H         -3.29240       -1.42890       -6.19310
H         -3.26740       -2.14680       -2.45580
H         -5.01700       -2.32520       -2.33340
H         -2.24680        0.15570       -2.92510
H         -3.26780        1.57690       -3.08250
H         -6.32380        1.23040       -0.71290
H         -7.34640        2.75170        1.15910
H         -6.31440        3.23430        2.50570
H         -5.48930        4.85040       -1.41870
H         -6.85110        3.74080       -1.23010
H         -6.58890        5.10220        0.83370
H         -4.90290        4.59740        0.97290
H         -4.92730        2.58030       -2.24610
H         -3.87780        3.05510       -0.91330
H         -5.72520        0.95820        1.68540
H         -4.37250        2.07480        1.48830
H         -7.24880       -3.81320        2.20100
H         -6.93480       -0.78840       -0.81720
H         -8.30420       -2.39910        0.42880
H         -4.81350       -3.64940        2.60200
H         -0.58890        2.80580        1.64500
H          0.70510        3.00400        0.47240
H         -0.31970       -4.13480        0.51940
H         -0.54350       -1.00480        3.42520
H          1.69570       -1.87210        2.43550
H         -3.79400       -3.68340       -0.67500
H         -4.10190       -0.19690        2.63430
H         -2.37010       -5.97220        0.77350
H         -3.72370       -6.15760       -0.36020
H         -3.96780       -5.32480        1.18660
H         -2.57050       -4.94820       -2.30430
H         -1.14160       -5.08640       -1.27600
H         -1.56200       -3.52120       -1.96610
H         -3.14210        1.64630        3.89370
H         -1.57730        0.83270        4.03110
H         -2.14590        1.37310        2.44820
H         -4.16140       -1.94870        4.39090
H         -2.69520       -1.27470        5.12700
H         -4.19870       -0.32820        5.11660
H          0.72710       -4.31100        4.01360
H          2.25140       -3.43720        4.27560
H          0.70160       -2.64000        4.60210
H          1.90430       -3.54910        0.52130
H          1.56820       -4.84310        1.68000
H          3.01370       -3.84140        1.87520
H         -3.24680        6.37390       -2.18340
H         -2.05800        4.54890       -3.39390
H         -0.76070        2.86110       -2.11990
H         -1.82510        4.78730        1.55700
H         -3.12840        6.48080        0.29970
160
1a_C_5H4_beta, E=-3723.3231, G=-3722.0586
C         -0.89230        0.77750       -2.89320
C         -0.86370        2.09320       -2.55570
H          0.03930        2.68360       -2.61460
O         -1.91830        2.79310       -2.16940
C         -2.10850       -0.06620       -2.73010
H         -2.16630       -0.80350       -3.53660
C         -3.33860        0.85390       -2.82230
H         -3.43010        1.18230       -3.86930
C         -3.19760        2.11690       -1.93860
H         -3.92750        2.87040       -2.24210
N          0.31540        0.14970       -3.28230
O          1.35430        0.82060       -3.41930
O          0.27860       -1.07760       -3.48900
C         -3.36910        1.85940       -0.45400
H         -2.51190        1.31020       -0.06090
H         -4.25970        1.23680       -0.31050
O         -3.51570        3.11780        0.19160
C         -3.82800        2.98380        1.58120
H         -3.74840        3.99990        1.98370
H         -3.07970        2.36280        2.08480
C         -5.21960        2.43260        1.82480
C         -7.81360        1.46670        2.31040
C         -6.33560        3.07980        1.27320
C         -5.41510        1.28310        2.59880
C         -6.70650        0.80420        2.84570
C         -7.62480        2.60380        1.51530
H         -6.18390        3.95940        0.65200
H         -4.55210        0.76380        3.00810
H         -6.84630       -0.08540        3.45470
H         -8.48230        3.11580        1.08620
H         -8.81740        1.09730        2.50310
O         -4.45450        0.07230       -2.44430
C         -5.74910        0.61550       -2.74540
H         -5.86260        1.61300       -2.30070
H         -5.86560        0.70990       -3.83450
C         -6.75430       -0.33690       -2.15380
C         -8.47760       -2.20940       -0.97450
C         -7.15240       -0.19010       -0.81820
C         -7.22610       -1.42840       -2.89360
C         -8.08710       -2.36020       -2.30860
C         -8.00870       -1.12220       -0.22960
H         -6.78920        0.65190       -0.23460
H         -6.91490       -1.54950       -3.92870
H         -8.45120       -3.20240       -2.89210
H         -8.30640       -0.99460        0.80720
H         -9.14540       -2.93530       -0.51830
O         -2.05040       -0.73370       -1.46640
C         -2.52110       -2.09080       -1.47670
H         -1.71470       -2.75100       -1.82400
H         -3.36650       -2.17750       -2.16800
C         -2.96470       -2.45500       -0.08280
C         -3.84670       -3.11770        2.50010
C         -2.23800       -3.35340        0.70550
C         -4.13530       -1.88340        0.43740
C         -4.57690       -2.21470        1.71750
C         -2.67430       -3.68420        1.99330
H         -1.33280       -3.80430        0.30780
H         -4.69870       -1.18850       -0.17640
H         -5.48890       -1.76700        2.10190
H         -2.09820       -4.38120        2.59590
H         -4.18850       -3.37420        3.49920
P          3.05860       -1.58900        0.20790
C          2.59060       -2.34120        1.87870
C          2.78410       -2.90870       -1.08090
C          4.90550       -1.48940        0.32570
C          2.92970       -3.83250        2.07020
C          2.54790       -4.31060        3.48290
C          1.06890       -4.04270        3.79170
C          0.74210       -2.55490        3.61770
C          1.11190       -2.06280        2.21230
H          3.20110       -1.76160        2.58610
H          2.38310       -4.43550        1.33330
H          3.99600       -4.01260        1.90700
H          3.17180       -3.78450        4.22020
H          2.77640       -5.37950        3.57970
H          0.44310       -4.63220        3.10460
H          0.82460       -4.37520        4.80850
H          1.30050       -1.96830        4.36240
H         -0.32230       -2.36540        3.79730
H          0.90580       -0.99450        2.13060
H          0.45830       -2.55210        1.48070
C          1.30150       -3.30830       -1.20790
C          1.13330       -4.42380       -2.25480
C          1.72870       -4.03900       -3.61800
C          3.18760       -3.57480       -3.48520
C          3.33000       -2.44860       -2.44800
H          3.34580       -3.79710       -0.76430
H          0.91320       -3.65700       -0.24600
H          0.71280       -2.42960       -1.49860
H          0.06810       -4.66830       -2.36070
H          1.62950       -5.33290       -1.88310
H          1.66480       -4.89080       -4.30760
H          1.13690       -3.22570       -4.05060
H          3.56650       -3.23240       -4.45660
H          3.81860       -4.42320       -3.18030
H          2.76320       -1.56980       -2.78020
H          4.38120       -2.14930       -2.36070
C          5.66440       -2.67500        0.34710
C          7.04370       -2.65760        0.54650
C          7.69740       -1.43990        0.73720
C          6.96640       -0.25510        0.68320
C          5.58000       -0.25350        0.45680
C          4.91590        1.07800        0.28140
C          4.94630        1.68420       -0.99690
C          4.37190        2.94850       -1.15250
C          3.76730        3.62550       -0.08800
C          3.77830        3.01860        1.16870
C          4.33160        1.74890        1.37490
C          4.30320        1.12830        2.76670
C          5.31650        1.82110        3.69670
C          5.61920        1.00830       -2.18930
C          4.75540        1.03330       -3.46120
C          3.10090        4.97590       -0.29790
C          2.89140        1.13520        3.37710
C          7.00170        1.63690       -2.45110
C          2.03380        4.90970       -1.40770
C          4.13760        6.07620       -0.59050
H          5.18220       -3.63360        0.19570
H          7.59920       -3.59100        0.55620
H          8.76980       -1.41040        0.90840
H          7.47220        0.69930        0.79790
H          4.38730        3.41510       -2.13310
H          3.32370        3.54050        2.00670
H          4.61510        0.08260        2.67330
H          5.06970        2.88290        3.81730
H          6.33240        1.75400        3.29080
H          5.31160        1.35610        4.68990
H          5.78130       -0.04390       -1.93550
H          4.62870        2.05180       -3.84760
H          5.23690        0.44220       -4.24980
H          3.76100        0.61910       -3.27600
H          2.58940        5.23640        0.63860
H          2.55650        2.14980        3.61840
H          2.87070        0.54800        4.30300
H          2.15880        0.71340        2.68260
H          6.90110        2.70130       -2.69690
H          7.50040        1.13920       -3.29160
H          7.64890        1.55340       -1.57110
H          2.49680        4.75500       -2.39000
H          1.46620        5.84680       -1.45240
H          1.34280        4.08110       -1.22750
H          4.68430        5.85800       -1.51610
H          4.86930        6.15700        0.22150
H          3.64770        7.05010       -0.71020
Cu         1.89510        0.25070       -0.12630
O          0.70640        1.65240       -0.34330
C          0.29100        2.48320        0.69070
H          1.12200        3.08260        1.10300
H         -0.43640        3.21470        0.28490
C         -1.80880        0.61110        3.99630
C         -1.19940        1.86100        4.16220
C         -0.50590        2.44620        3.10130
C         -0.40680        1.79930        1.86060
C         -1.00900        0.54680        1.71080
C         -1.71030       -0.04370        2.76650
H         -2.35110        0.15210        4.81910
H         -1.26400        2.37610        5.11750
H         -0.03410        3.41840        3.23470
H         -0.92220        0.03580        0.75790
H         -2.17660       -1.01210        2.62280
160
1a_TS_4H5_alpha, E=-3723.3134107, G=-3722.044767
C          1.77350       -0.63400        1.53090
C          1.64410       -1.26670        0.28250
H          0.83240       -1.94980        0.07380
O          2.70770       -1.53220       -0.45730
C          3.13530       -0.29280        2.06130
H          3.07000        0.53230        2.77870
C          3.98400        0.15340        0.86940
H          3.50710        1.05850        0.47600
C          4.00420       -0.90470       -0.25990
H          4.20990       -0.41790       -1.21660
N          0.64840       -0.47380        2.29820
O         -0.48460       -0.84470        1.83750
O          0.72830        0.01070        3.45460
C          5.01560       -2.03510       -0.07050
H          6.00300       -1.58660        0.06520
H          4.76760       -2.59810        0.83330
O          5.10850       -2.88530       -1.20720
C          4.20780       -3.99610       -1.25170
H          3.88860       -4.27220       -0.23920
H          4.79620       -4.83300       -1.65070
C          2.99340       -3.77200       -2.13170
C          0.75100       -3.35480       -3.77190
C          1.72400       -4.19360       -1.71910
C          3.13120       -3.14680       -3.37620
C          2.01770       -2.93670       -4.19150
C          0.60720       -3.98710       -2.53340
H          1.60270       -4.66090       -0.74450
H          4.11240       -2.80120       -3.68960
H          2.13530       -2.43890       -5.15040
H         -0.37430       -4.31140       -2.19700
H         -0.11440       -3.18930       -4.40590
O          5.29610        0.45930        1.31280
C          5.99750        1.39280        0.47420
H          6.07300        1.01350       -0.55430
H          7.00780        1.42130        0.89310
C          5.37180        2.77000        0.48470
C          4.18710        5.31390        0.54860
C          4.83780        3.33210       -0.67930
C          5.29380        3.48750        1.68780
C          4.70890        4.75270        1.72070
C          4.25020        4.60100       -0.64920
H          4.86820        2.77640       -1.61270
H          5.69050        3.04470        2.59790
H          4.65690        5.30240        2.65650
H          3.83710        5.02250       -1.56050
H          3.73070        6.29930        0.57380
O          3.82150       -1.39600        2.67220
C          3.13270       -2.04990        3.74620
H          2.56340       -1.32350        4.33510
H          3.93000       -2.45710        4.37840
C          2.23430       -3.17760        3.27120
C          0.60890       -5.28560        2.36090
C          2.76800       -4.19760        2.46990
C          0.88190       -3.23640        3.62460
C          0.07400       -4.28470        3.17410
C          1.96390       -5.24110        2.01150
H          3.82240       -4.17150        2.20960
H          0.45180       -2.44050        4.22590
H         -0.97450       -4.31280        3.45430
H          2.39300       -6.02340        1.39080
H         -0.01970       -6.09850        2.00770
P         -3.34550       -0.66120       -0.50440
C         -3.91550       -2.18350        0.44410
C         -3.18130       -4.43080        1.37120
C         -5.05860       -3.15270        2.48810
C         -3.89740       -4.13500        2.69640
C         -4.58970       -1.86390        1.79280
C         -2.71900       -3.13430        0.68850
C         -3.61890       -1.12980       -2.30400
C         -3.39950       -0.26020       -4.69290
C         -3.00380       -2.70250       -4.20470
C         -2.60130       -1.51110       -5.08360
C         -2.83090       -2.38990       -2.70870
C         -3.22970        0.05980       -3.20100
C         -4.66260        0.61110       -0.26200
C         -6.77750        2.45570       -0.03990
C         -4.39870        1.92660        0.18540
C         -5.98650        0.24510       -0.57060
C         -7.03870        1.15060       -0.46120
C         -5.47370        2.82830        0.27930
O          0.54270        0.00530       -0.89680
C          1.05830        1.30640       -1.01430
Cu        -1.24570       -0.16360       -0.20690
C         -0.53390        3.46430        1.39060
C         -1.31110        2.70390        2.26690
C         -2.56930        2.20510        1.90180
C         -3.04160        2.42970        0.58800
C         -2.27900        3.21000       -0.31250
C         -1.05500        3.72820        0.11930
C          0.83310        4.02790        1.76210
C         -3.44680        1.51890        2.94480
C         -2.76820        3.53100       -1.72170
C         -4.30600        2.57210        3.67590
C         -2.67110        0.66700        3.96170
C         -1.69780        3.27630       -2.79840
C         -3.27960        4.98250       -1.80170
C          0.74970        5.55430        1.96490
C          1.47470        3.36130        2.98540
C          3.48590        1.97040       -4.53910
C          2.93720        3.05030       -3.83840
C          2.14340        2.82220       -2.71290
C          1.88980        1.51830       -2.26560
C          2.42200        0.44290       -2.98450
C          3.21960        0.66700       -4.11080
H         -4.65020       -2.69150       -0.19850
H         -2.31710       -5.08510        1.53730
H         -3.86410       -4.97260        0.70030
H         -5.52540       -2.90250        3.44910
H         -5.83490       -3.63070        1.87280
H         -3.18070       -3.68970        3.40220
H         -4.25840       -5.06440        3.15440
H         -3.86720       -1.35040        2.43960
H         -5.43810       -1.18600        1.65600
H         -2.19600       -3.36860       -0.24380
H         -1.98950       -2.62190        1.32740
H         -4.69060       -1.33570       -2.42920
H         -4.46480       -0.42440       -4.91140
H         -3.08160        0.60330       -5.29050
H         -2.41700       -3.59320       -4.46270
H         -4.05640       -2.95530       -4.39890
H         -2.75250       -1.74950       -6.14370
H         -1.52810       -1.30790       -4.95160
H         -1.76500       -2.23330       -2.48840
H         -3.15860       -3.25410       -2.12180
H         -2.17840        0.30890       -3.00350
H         -3.82080        0.94290       -2.93640
H         -7.58420        3.17820        0.04580
H         -6.20270       -0.76870       -0.89590
H         -8.05080        0.83940       -0.70360
H         -5.27060        3.84050        0.61630
H          0.25090        2.04500       -1.00520
H          1.66460        1.55330       -0.12250
H         -0.93370        2.48250        3.25710
H         -0.46970        4.33910       -0.56410
H          1.49770        3.85090        0.90380
H         -4.13550        0.85420        2.41640
H         -3.61510        2.87410       -1.94130
H         -3.66390        3.28690        4.20530
H         -4.93550        3.13340        2.97810
H         -4.95920        2.08940        4.41320
H         -1.95290        0.00810        3.46910
H         -2.11520        1.29380        4.66960
H         -3.37540        0.06430        4.54830
H         -0.86660        3.98630       -2.72300
H         -2.13500        3.38580       -3.79780
H         -1.28100        2.26880       -2.71700
H         -2.47350        5.68940       -1.57040
H         -4.09440        5.15650       -1.09070
H         -3.65030        5.20710       -2.80910
H          0.09160        5.79220        2.81000
H          1.74240        5.96790        2.17620
H          0.35290        6.05700        1.07590
H          2.51080        3.69860        3.08940
H          0.94250        3.62600        3.90800
H          1.47000        2.27040        2.90450
H          4.10540        2.14490       -5.41490
H          3.12630        4.06830       -4.17010
H          1.72340        3.66480       -2.16810
H          2.20770       -0.56680       -2.65570
H          3.62990       -0.18140       -4.65310
160
1a_TS_4H5_beta, E=-3723.3154099, G=-3722.049158
C          3.43990       -0.08730       -3.07110
C          1.20510       -0.58390       -2.35880
C          0.80250        0.63420       -2.94020
C          1.72370        1.79630       -3.15830
H          3.32190       -0.28470       -4.14370
H          1.70430        2.08860       -4.21380
O          2.49400       -0.94830       -2.38200
C          4.82170       -0.49200       -2.59440
H          5.56860        0.15900       -3.07840
H          4.87030       -0.31710       -1.51600
O          5.06590       -1.85270       -2.90260
O          1.34790        3.00360       -2.47680
C          6.24740       -2.34590       -2.26040
H          6.36670       -3.36560       -2.63920
H          7.12390       -1.75830       -2.57550
C          0.82700        2.88200       -1.14970
H          1.63240        2.71200       -0.43310
H          0.16540        2.01060       -1.07810
N         -0.53750        0.79640       -3.18690
O         -0.93990        1.79800       -3.82730
O         -1.36630       -0.06570       -2.73490
C          3.18060        1.39240       -2.78830
H          3.87170        1.97740       -3.40930
O          3.45870        1.61860       -1.41530
C          4.14580        2.84410       -1.13460
H          5.11180        2.84100       -1.66450
H          3.56180        3.69680       -1.49950
C          4.35510        2.92870        0.35520
C          3.87510        4.02030        1.08630
C          5.02920        1.89950        1.02800
C          4.07510        4.09190        2.46840
H          3.33570        4.81380        0.57460
C          5.22220        1.96490        2.40640
H          5.39430        1.04080        0.47150
C          4.74790        3.06350        3.13030
H          3.69620        4.94460        3.02540
H          5.73020        1.15160        2.91740
H          4.89230        3.11000        4.20610
C          0.05700        4.12430       -0.78890
C          0.17050        4.66510        0.49790
C         -0.83880        4.70370       -1.69630
C         -0.61810        5.75270        0.88490
H          0.87320        4.22690        1.20280
C         -1.61560        5.79910       -1.31720
H         -0.92830        4.27130       -2.68790
C         -1.51460        6.32210       -0.02280
H         -0.52710        6.15560        1.89010
H         -2.31050        6.23980       -2.02740
H         -2.12670        7.16990        0.27280
C          6.12780       -2.34150       -0.74930
C          5.17300       -3.16110       -0.13170
C          6.89530       -1.48130        0.04380
C          4.99000       -3.12330        1.24960
H          4.56660       -3.82130       -0.74290
C          6.71300       -1.43760        1.43060
H          7.63250       -0.83390       -0.42580
C          5.75590       -2.25470        2.03540
H          4.25070       -3.77060        1.71340
H          7.31210       -0.76030        2.03320
H          5.60150       -2.21260        3.10970
P         -3.19720        0.19080        0.33830
C         -3.12130        1.23300        1.91290
C         -4.15050        1.19320       -0.92170
C         -4.39970       -1.15240        0.75920
C         -4.35070        2.11330        2.20970
C         -4.17250        2.89090        3.52600
C         -2.89430        3.73920        3.51080
C         -1.66760        2.86210        3.23380
C         -1.82770        2.07400        1.92730
H         -3.03980        0.47890        2.70910
H         -4.49500        2.83340        1.39370
H         -5.25850        1.50600        2.27000
H         -4.12420        2.17720        4.36170
H         -5.05360        3.52180        3.69870
H         -2.97210        4.50270        2.72250
H         -2.77870        4.27360        4.46230
H         -1.52070        2.15790        4.06580
H         -0.76210        3.47750        3.17480
H         -0.96340        1.42110        1.78400
H         -1.82640        2.77720        1.08680
C         -3.35080        2.42990       -1.37460
C         -4.11670        3.22300       -2.44450
C         -4.47540        2.33680       -3.64380
C         -5.29910        1.12390       -3.19000
C         -4.55170        0.30880       -2.12250
H         -5.06850        1.54370       -0.43170
H         -3.13180        3.08420       -0.52540
H         -2.39090        2.10950       -1.79100
H         -3.50740        4.07620       -2.76400
H         -5.03670        3.63660       -2.00360
H         -5.02910        2.91480       -4.39540
H         -3.54430        1.99140       -4.11100
H         -5.53480        0.47540       -4.04390
H         -6.26040        1.46910       -2.77970
H         -3.64630       -0.11890       -2.56280
H         -5.18210       -0.52110       -1.78340
C         -5.74990       -0.82360        0.98750
C         -6.68480       -1.78710        1.36000
C         -6.28230       -3.11430        1.51410
C         -4.95620       -3.46040        1.26530
C         -4.00500       -2.50360        0.87190
C         -2.61890       -2.99600        0.58590
C         -2.29490       -3.46280       -0.70900
C         -1.02670       -4.01220       -0.92430
C         -0.07590       -4.11360        0.09660
C         -0.41880       -3.63320        1.36450
C         -1.67440       -3.07350        1.63100
C         -2.01520       -2.58890        3.03640
C         -2.11810       -3.77270        4.01600
C         -3.31630       -3.43550       -1.84330
C         -2.70830       -3.07870       -3.21030
C          1.26750       -4.79380       -0.13600
C         -1.02590       -1.53030        3.54680
C         -4.06070       -4.78370       -1.92660
C          1.91760       -4.43380       -1.48250
C          1.10870       -6.32210       -0.00190
H         -6.08950        0.19760        0.85990
H         -7.71850       -1.49960        1.52900
H         -6.99610       -3.87600        1.81500
H         -4.63700       -4.49300        1.37320
H         -0.78280       -4.38610       -1.91260
H          0.31420       -3.69400        2.16590
H         -3.00220       -2.11790        2.99720
H         -1.15950       -4.29970        4.09530
H         -2.87380       -4.49410        3.68450
H         -2.39450       -3.42140        5.01740
H         -4.05520       -2.66270       -1.60740
H         -2.06490       -3.88170       -3.58990
H         -3.51130       -2.93500       -3.94310
H         -2.12010       -2.15910       -3.15870
H          1.94740       -4.46120        0.66100
H         -0.03510       -1.95440        3.72970
H         -1.38550       -1.09740        4.48820
H         -0.89650       -0.72270        2.81950
H         -3.35540       -5.59610       -2.14120
H         -4.80850       -4.76130       -2.72870
H         -4.57340       -5.01900       -0.98890
H          1.29310       -4.74370       -2.32790
H          2.87460       -4.95760       -1.58700
H          2.10630       -3.35950       -1.57370
H          0.43890       -6.70710       -0.78080
H          0.68310       -6.59040        0.97150
H          2.07750       -6.82530       -0.10590
Cu        -1.12950       -0.33840       -0.27310
O          0.78920       -0.39220       -0.43930
C          1.75200       -1.01620        0.38010
H          1.55260       -2.08910        0.47990
H          2.73000       -0.92190       -0.11320
C          2.21110        0.68100        4.33660
C          2.55390       -0.65160        4.08990
C          2.38120       -1.19320        2.81460
C          1.87670       -0.41400        1.76530
C          1.55200        0.92080        2.01890
C          1.71050        1.46480        3.29470
H          2.33990        1.10560        5.32870
H          2.94270       -1.27350        4.89270
H          2.63110       -2.23480        2.63350
H          1.17080        1.52440        1.20650
H          1.45850        2.50620        3.46990
H          0.52920       -1.42710       -2.37970
160
1a_TS_5H4_alpha, E=-3723.3030365, G=-3722.039235
O         -1.66680       -1.58620       -1.99360
C         -2.94370       -1.80660       -1.32300
C         -2.88570       -1.16900        0.07990
C         -2.66730        0.34230       -0.01440
C         -1.45920        0.53100       -0.87190
C         -4.00970       -1.29550       -2.29410
O         -5.28610       -1.48770       -1.71940
O         -3.99650       -1.43290        0.91580
O         -3.78340        1.05460       -0.55220
N         -0.70000        1.65730       -0.70170
O         -1.16430        2.63120       -0.05800
C         -6.26130       -0.57710       -2.20060
C         -4.20060       -2.81380        1.25430
C         -4.76750        1.46450        0.39900
C         -7.48460       -0.60250       -1.31520
C         -9.72700       -0.43160        0.36880
C         -8.68970       -0.06860       -1.78860
C         -7.41480       -1.06330        0.00440
C         -8.53140       -0.97950        0.84090
C         -9.80320        0.02270       -0.95180
C         -2.95880       -3.48600        1.80280
C         -0.58390       -4.63620        2.77010
C         -2.38660       -4.58750        1.15650
C         -2.33180       -2.96930        2.94660
C         -1.15170       -3.53770        3.42630
C         -1.20730       -5.16480        1.63830
C         -5.54740        2.60900       -0.19840
C         -6.96110        4.77170       -1.29290
C         -4.85920        3.67820       -0.79100
C         -6.94600        2.63040       -0.16070
C         -7.65050        3.70960       -0.70400
C         -5.56160        4.75300       -1.33550
O          0.47900        1.71010       -1.20110
C         -0.91490       -0.52940       -1.63970
P          3.92780        0.75640       -0.75770
C          3.65480        2.38580       -1.65040
C          4.39370        4.70320       -2.32720
C          2.51400        3.55320       -3.57770
C          3.67820        4.54970       -3.67690
C          2.99290        2.19950       -3.03120
C          4.85050        3.34800       -1.75610
C          5.05320       -0.35240       -1.77080
C          6.58600       -2.37940       -1.70080
C          5.18570       -1.93790       -3.76020
C          5.84800       -3.01120       -2.88720
C          4.27890       -1.01060       -2.93460
C          5.65870       -1.46590       -0.88430
C          4.97450        1.22810        0.69070
C          6.65310        1.92340        2.84480
C          4.43720        1.35710        1.98850
C          6.34790        1.47140        0.49700
C          7.18280        1.81610        1.55730
C          5.29390        1.69740        3.04920
O          0.41250       -1.28290       -0.50830
C          0.37420       -2.68040       -0.30780
Cu         1.96270       -0.16730       -0.47650
C          0.28580        0.81760        3.04490
C          0.76420        2.05590        2.60950
C          2.09760        2.24650        2.22660
C          2.98700        1.15470        2.29920
C          2.53010       -0.11320        2.72520
C          1.18460       -0.25790        3.07580
C         -1.15900        0.60760        3.49450
C          2.57790        3.63340        1.80460
C          3.48870       -1.29280        2.86880
C          2.97520        4.46460        3.04100
C          1.55790        4.40110        0.94590
C          3.01850       -2.54630        2.11660
C          3.73740       -1.60140        4.35750
C         -1.22050        0.07180        4.93970
C         -2.03970        1.86010        3.37710
C          2.81720       -5.07670       -2.95510
C          2.07240       -4.00650       -3.46190
C          1.30450       -3.21870       -2.60330
C          1.26920       -3.48460       -1.22740
C          2.02630       -4.55150       -0.72760
C          2.79470       -5.34540       -1.58420
H         -3.01680       -2.89240       -1.22930
H         -1.98050       -1.57210        0.55310
H         -2.46650        0.72180        0.99170
H         -3.82180       -0.23620       -2.49510
H         -3.91550       -1.84870       -3.24200
H         -5.84340        0.44200       -2.19260
H         -6.53440       -0.81060       -3.24330
H         -4.58800       -3.36250        0.38600
H         -4.99290       -2.78640        2.00880
H         -4.26360        1.79280        1.32150
H         -5.42520        0.63130        0.66080
H        -10.59310       -0.36190        1.02130
H         -8.75280        0.29130       -2.81330
H         -6.47590       -1.46180        0.37020
H         -8.46380       -1.33760        1.86510
H        -10.72990        0.44600       -1.33030
H          0.33740       -5.07580        3.14200
H         -2.86180       -4.99380        0.26650
H         -2.77030       -2.11380        3.45330
H         -0.67620       -3.13110        4.31440
H         -0.76950       -6.01330        1.12020
H         -7.50830        5.60840       -1.71940
H         -3.77310        3.64590       -0.82280
H         -7.48600        1.79820        0.28180
H         -8.73710        3.71120       -0.67570
H         -5.02090        5.57740       -1.79360
H         -0.17430       -0.29420       -2.39180
H          2.89920        2.84430       -1.00010
H          3.70830        5.17290       -1.60630
H          5.25750        5.37280       -2.42440
H          2.04660        3.41230       -4.56070
H          1.73840        3.95070       -2.90860
H          4.39730        4.18690       -4.42640
H          3.31960        5.52530       -4.02890
H          3.72540        1.77800       -3.73190
H          2.15390        1.50020       -2.96090
H          5.62080        2.91140       -2.40860
H          5.31260        3.50650       -0.77700
H          5.86600        0.25960       -2.18590
H          7.43740       -1.78680       -2.06700
H          7.00040       -3.15830       -1.04820
H          4.59210       -2.40830       -4.55410
H          5.96180       -1.33600       -4.25590
H          6.53650       -3.62010       -3.48740
H          5.07190       -3.68750       -2.50670
H          3.83220       -0.25980       -3.59040
H          3.44910       -1.59420       -2.51510
H          6.20910       -1.04470       -0.03880
H          4.83640       -2.06240       -0.46220
H          7.29300        2.18350        3.68330
H          6.77730        1.38790       -0.49610
H          8.23890        1.99560        1.37780
H          4.87430        1.77990        4.04770
H          0.61500       -2.89600        0.73800
H         -0.65630       -3.02870       -0.45290
H          0.08800        2.89800        2.55040
H          0.82610       -1.23570        3.38640
H         -1.58660       -0.16840        2.84280
H          3.48250        3.50380        1.20030
H          4.44840       -1.00250        2.43030
H          2.11090        4.60030        3.70270
H          3.33230        5.45690        2.73930
H          3.76900        3.97540        3.61470
H          2.04190        5.27410        0.49120
H          0.72230        4.77100        1.55210
H          1.13360        3.77060        0.16050
H          3.76910       -3.34200        2.19590
H          2.07740       -2.93670        2.52080
H          2.86690       -2.32830        1.05470
H          4.13220       -0.72320        4.88100
H          2.80570       -1.89900        4.85400
H          4.45840       -2.42030        4.46860
H         -0.81780        0.81460        5.63920
H         -2.25780       -0.13800        5.22700
H         -0.64400       -0.84980        5.06440
H         -2.02240        2.28180        2.36770
H         -1.70710        2.63880        4.07480
H         -3.07720        1.61050        3.62670
H          3.41680       -5.68920       -3.62280
H          2.09090       -3.78680       -4.52620
H          0.72440       -2.39160       -2.99990
H          2.00810       -4.76480        0.33840
H          3.37760       -6.16930       -1.18060
160
1a_TS_5H4_beta, E=-3723.3187603, G=-3722.049463
P          1.98950       -1.97190        0.38570
C          1.06780       -1.76900        2.00590
C          1.48450       -3.58210       -0.40180
C          3.72220       -2.30810        0.94510
C          0.91790       -3.05570        2.83690
C          0.29490       -2.73440        4.20640
C         -1.05460       -2.02070        4.04960
C         -0.92290       -0.74950        3.19940
C         -0.28460       -1.04570        1.83330
H          1.72810       -1.09250        2.56290
H          0.27340       -3.76810        2.30480
H          1.89100       -3.53970        2.97570
H          0.98810       -2.09400        4.77190
H          0.17530       -3.66000        4.78370
H         -1.76660       -2.69950        3.56420
H         -1.47290       -1.77470        5.03420
H         -0.30310       -0.01450        3.73410
H         -1.90600       -0.29060        3.04860
H         -0.13900       -0.11000        1.27850
H         -0.97340       -1.65360        1.23580
C         -0.01680       -3.66790       -0.72840
C         -0.33450       -5.04400       -1.34140
C          0.51690       -5.33160       -2.58730
C          2.01510       -5.18630       -2.28570
C          2.32680       -3.81070       -1.67620
H          1.70520       -4.38180        0.31530
H         -0.62160       -3.52180        0.17170
H         -0.29710       -2.87750       -1.43120
H         -1.39970       -5.09650       -1.59820
H         -0.15530       -5.82250       -0.58410
H          0.30180       -6.33890       -2.96740
H          0.24370       -4.61550       -3.36980
H          2.60450       -5.32700       -3.20080
H          2.33130       -5.96980       -1.58070
H          2.08750       -3.02030       -2.40140
H          3.39750       -3.73440       -1.45160
C          4.08070       -3.60840        1.35130
C          5.35990       -3.90620        1.81600
C          6.32010       -2.89750        1.88450
C          5.98210       -1.60690        1.48540
C          4.69590       -1.28750        1.01490
C          4.48950        0.14650        0.62600
C          4.78410        0.56330       -0.69030
C          4.83830        1.93660       -0.96850
C          4.57470        2.90160        0.00620
C          4.24160        2.45710        1.29010
C          4.19600        1.10320        1.62460
C          3.87920        0.69530        3.06040
C          5.06770        1.00100        3.99160
C          5.10960       -0.44540       -1.78920
C          4.38730       -0.14790       -3.11500
C          4.63420        4.40160       -0.25810
C          2.59000        1.35130        3.58820
C          6.63310       -0.53740       -2.00050
C          4.65180        4.78440       -1.74330
C          5.84660        5.02330        0.46620
H          3.35950       -4.41510        1.30340
H          5.59970       -4.92110        2.11960
H          7.32330       -3.11160        2.24200
H          6.72390       -0.81490        1.53160
H          5.09500        2.25090       -1.97410
H          4.00640        3.19860        2.04870
H          3.72780       -0.38900        3.07960
H          5.28550        2.07580        4.00200
H          5.97030        0.47590        3.66050
H          4.84570        0.68810        5.01890
H          4.76420       -1.42930       -1.45440
H          4.72760        0.79210       -3.56470
H          4.59020       -0.94910       -3.83540
H          3.30160       -0.08830       -2.98130
H          3.72380        4.83150        0.18190
H          2.70910        2.43360        3.70880
H          2.32660        0.93550        4.56770
H          1.74690        1.18330        2.90980
H          7.03630        0.42940       -2.32610
H          6.87350       -1.28290       -2.76800
H          7.14270       -0.82250       -1.07360
H          5.57570        4.45400       -2.23380
H          4.59500        5.87360       -1.84720
H          3.80320        4.35250       -2.28260
H          6.78340        4.62260        0.05900
H          5.82720        4.80710        1.53990
H          5.85760        6.11230        0.33750
Cu         1.57170       -0.25610       -0.90710
O          0.86500        1.21340       -1.85270
C          1.55150        2.44440       -2.01010
H          2.63040        2.25080       -2.02030
H          1.29920        2.87670       -2.99010
C          0.86400        5.38080        1.08940
C          0.88630        5.76880       -0.25290
C          1.07400        4.81120       -1.25340
C          1.24380        3.45990       -0.93060
C          1.20520        3.08090        0.41540
C          1.02190        4.03100        1.41920
H          0.72070        6.12160        1.87150
H          0.75630        6.81400       -0.52150
H          1.09460        5.11840       -2.29680
H          1.33800        2.03520        0.67480
H          1.00000        3.71790        2.45920
C         -0.93790       -0.29560       -3.18090
C         -0.43330        1.02520       -3.20600
H          0.30960        1.27520       -3.95450
O         -1.24900        2.06640       -2.94930
C         -2.31690       -0.64890       -2.73720
H         -2.74380       -1.36460       -3.44690
C         -3.17790        0.62280       -2.73600
H         -3.39560        0.87650       -3.78380
C         -2.41500        1.80740       -2.12300
H         -3.00810        2.71840       -2.22590
N         -0.13780       -1.30330       -3.68070
O          1.06350       -1.06330       -3.99400
O         -0.62570       -2.45660       -3.81540
C         -2.08110        1.63660       -0.64150
H         -1.07140        1.23100       -0.52430
H         -2.79440        0.94290       -0.19190
O         -2.17900        2.92220       -0.02800
C         -2.11560        2.86700        1.38650
H         -1.88850        3.88950        1.70910
H         -1.26870        2.24410        1.71230
C         -3.39500        2.38690        2.05330
C         -5.74910        1.57820        3.36060
C         -4.60770        2.32360        1.35910
C         -3.37280        2.03850        3.41100
C         -4.54170        1.64410        4.06440
C         -5.77710        1.91200        2.00430
H         -4.63210        2.58780        0.30700
H         -2.43380        2.07710        3.95920
H         -4.50850        1.37910        5.11800
H         -6.70420        1.85050        1.44390
H         -6.65860        1.26070        3.86380
O         -4.37670        0.37770       -2.02010
C         -5.49010        1.16200       -2.44400
H         -5.23490        2.23060       -2.46430
H         -5.76420        0.87650       -3.47300
C         -6.65210        0.93400       -1.50550
C         -8.85800        0.52080        0.18620
C         -6.84450       -0.30380       -0.87950
C         -7.57500        1.96210       -1.27660
C         -8.67760        1.75560       -0.44330
C         -7.93440       -0.50570       -0.03100
H         -6.12790       -1.10100       -1.04020
H         -7.42950        2.93120       -1.74860
H         -9.38480        2.56320       -0.27460
H         -8.05990       -1.46590        0.46210
H         -9.70710        0.36250        0.84550
O         -2.30110       -1.25360       -1.43090
C         -3.20510       -2.35490       -1.30490
H         -2.75090       -3.25160       -1.74620
H         -4.12370       -2.13470       -1.86310
C         -3.55030       -2.58150        0.14490
C         -4.33260       -3.01770        2.80760
C         -4.07610       -1.53220        0.91320
C         -3.41030       -3.84600        0.72880
C         -3.80330       -4.06660        2.05250
C         -4.46320       -1.74730        2.23590
H         -4.20090       -0.55440        0.46200
H         -2.99870       -4.66470        0.14420
H         -3.69160       -5.05440        2.49170
H         -4.86930       -0.92310        2.81380
H         -4.63490       -3.18550        3.83790
160
1a_D_4H5_alpha, E=-3723.320439, G=-3722.055589
C         -1.44370       -1.58690        0.90950
C         -1.30400       -0.10830        0.73190
H         -0.82050        0.34880        1.60110
O         -2.53810        0.53650        0.63320
C         -2.81520       -2.18820        0.92640
H         -2.72550       -3.26420        0.77590
C         -3.59920       -1.55220       -0.22160
H         -3.02800       -1.75260       -1.13770
C         -3.69020       -0.01940       -0.04450
H         -3.74550        0.42700       -1.04130
N         -0.39270       -2.34050        1.23200
O          0.82700       -1.83000        1.30240
O         -0.49110       -3.56950        1.51860
C         -4.91920        0.48840        0.72130
H         -5.76520       -0.17270        0.53500
H         -4.69940        0.49600        1.79660
O         -5.33700        1.77230        0.26770
C         -4.41990        2.82960        0.53660
H         -3.46250        2.66010        0.03040
H         -4.20430        2.86390        1.61910
C         -5.02170        4.13370        0.07130
C         -6.11530        6.58810       -0.75480
C         -6.37930        4.41210        0.27780
C         -4.22080        5.09480       -0.55770
C         -4.76090        6.31800       -0.96460
C         -6.92350        5.62970       -0.13440
H         -7.00530        3.66220        0.75180
H         -3.16800        4.88580       -0.72940
H         -4.12590        7.05330       -1.45180
H         -7.97900        5.83200        0.02830
H         -6.53980        7.53580       -1.07530
O         -4.91820       -2.05420       -0.39020
C         -5.02790       -3.18010       -1.26590
H         -4.56970       -2.94530       -2.23850
H         -6.10520       -3.30110       -1.41980
C         -4.42290       -4.44210       -0.68910
C         -3.21140       -6.67670        0.50060
C         -3.35800       -5.09060       -1.32140
C         -4.88350       -4.92750        0.54360
C         -4.28050       -6.03490        1.13760
C         -2.75480       -6.20630       -0.73170
H         -2.98430       -4.71010       -2.26910
H         -5.69360       -4.40870        1.04890
H         -4.63800       -6.39710        2.09780
H         -1.92290       -6.69780       -1.22830
H         -2.73760       -7.53690        0.96540
O         -3.56860       -1.94230        2.12560
C         -2.93340       -2.39610        3.32010
H         -2.43840       -3.35940        3.14660
H         -3.75190       -2.55560        4.03290
C         -1.94610       -1.39710        3.89720
C         -0.16040        0.45590        5.03050
C         -2.26310       -0.03190        3.93320
C         -0.72360       -1.82220        4.42980
C          0.16250       -0.90280        4.99870
C         -1.37450        0.89030        4.48720
H         -3.19880        0.30540        3.50030
H         -0.45460       -2.87360        4.37470
H          1.11010       -1.24810        5.40380
H         -1.62940        1.94710        4.49940
H          0.52930        1.17170        5.46890
P          3.08100        1.40510        0.69710
C          3.90380        1.46280        2.39430
C          3.54870        0.90160        4.84750
C          5.88930        0.97960        3.89080
C          4.97170        0.33370        4.93830
C          5.31350        0.84290        2.47100
C          2.98680        0.76670        3.42490
C          2.17680        3.04220        0.58640
C          0.66360        4.41940       -0.94460
C          0.30560        4.47080        1.55640
C         -0.37230        4.53550        0.18260
C          1.13270        3.18530        1.71280
C          1.51150        3.14650       -0.79970
C          4.45060        1.60750       -0.52080
C          6.68510        1.96660       -2.19290
C          4.67370        0.71140       -1.59220
C          5.33730        2.68370       -0.33130
C          6.44210        2.87200       -1.15830
C          5.80790        0.90420       -2.40010
O         -0.40000        0.28650       -0.33800
C         -0.59760       -0.27910       -1.64050
Cu         1.63670       -0.22290        0.52960
C          2.05560       -2.55990       -2.68130
C          2.94380       -2.68020       -1.60780
C          3.80060       -1.64030       -1.23430
C          3.75190       -0.41840       -1.94970
C          2.88370       -0.28260       -3.05660
C          2.06510       -1.36660       -3.40530
C          1.13050       -3.70360       -3.07040
C          4.84010       -1.87190       -0.14320
C          2.83790        0.98510       -3.91010
C          6.07260       -2.57650       -0.74460
C          4.30530       -2.64180        1.07500
C          1.41270        1.52360       -4.12890
C          3.53170        0.74150       -5.26530
C          1.93000       -4.86330       -3.69580
C          0.28230       -4.20560       -1.88800
C         -3.56450        1.73540       -4.04460
C         -3.31550        0.37230       -4.22480
C         -2.35550       -0.27410       -3.44110
C         -1.63360        0.43510       -2.47410
C         -1.87420        1.80520       -2.31330
C         -2.83860        2.45120       -3.08720
H          3.98440        2.52880        2.65330
H          2.88770        0.38900        5.55670
H          3.55730        1.96380        5.13330
H          6.88820        0.52700        3.92540
H          6.01640        2.04670        4.12510
H          4.93500       -0.75170        4.76330
H          5.37970        0.47970        5.94620
H          5.25280       -0.22160        2.21380
H          5.99100        1.30800        1.74950
H          1.96690        1.15710        3.38190
H          2.91030       -0.29700        3.15920
H          2.92020        3.84450        0.69360
H          1.32030        5.30090       -0.92340
H          0.16810        4.41650       -1.92390
H         -0.44240        4.52240        2.35730
H          0.96510        5.34220        1.67880
H         -0.94430        5.46610        0.08150
H         -1.09410        3.70930        0.10740
H          0.45820        2.31720        1.69060
H          1.62170        3.18530        2.69250
H          0.86810        2.26880       -0.93220
H          2.27400        3.10910       -1.58620
H          7.55030        2.08850       -2.83830
H          5.17190        3.37900        0.48720
H          7.11140        3.71030       -0.98810
H          5.98980        0.20530       -3.21100
H          0.38210       -0.21080       -2.11380
H         -0.82800       -1.34570       -1.55110
H          2.97360       -3.61060       -1.05020
H          1.39400       -1.26950       -4.25540
H          0.44150       -3.32140       -3.83620
H          5.17600       -0.89450        0.21090
H          3.39840        1.76730       -3.38890
H          5.79900       -3.56280       -1.13850
H          6.49910       -1.98930       -1.56570
H          6.84840       -2.71490        0.01800
H          3.39710       -2.17730        1.47270
H          4.06710       -3.68270        0.82790
H          5.06310       -2.66040        1.86710
H          0.78070        0.81320       -4.67330
H          1.45030        2.44840       -4.71630
H          0.91730        1.74980       -3.18210
H          3.00620       -0.03410       -5.83530
H          4.56820        0.41470       -5.13060
H          3.53730        1.65890       -5.86590
H          2.63580       -5.28300       -2.96870
H          1.25850       -5.66800       -4.01830
H          2.50380       -4.52370       -4.56550
H         -0.40500       -4.99040       -2.22220
H          0.90580       -4.62780       -1.09270
H         -0.31440       -3.40480       -1.44080
H         -4.32200        2.23550       -4.64150
H         -3.87740       -0.19210       -4.96390
H         -2.17700       -1.33950       -3.57200
H         -1.33040        2.35030       -1.55220
H         -3.03450        3.50870       -2.93200
160
1a_D_4H5_beta, E=-3723.3313318, G=-3722.062998
C         -3.52160       -2.05250       -2.40470
C         -1.85140       -0.31570       -2.03270
C         -0.75570       -1.20490       -2.52810
C         -1.04490       -2.65970       -2.77730
H         -3.97910       -2.33320       -3.36010
H         -1.14290       -2.82390       -3.86060
O         -3.08880       -0.69510       -2.60850
C         -4.60980       -2.09570       -1.33530
H         -4.79520       -3.13240       -1.01660
H         -4.27420       -1.52680       -0.46270
O         -5.79710       -1.54790       -1.90260
O         -0.03310       -3.58810       -2.37880
C         -6.71610       -1.02000       -0.96020
H         -7.71560       -1.19660       -1.37940
H         -6.67060       -1.57230       -0.00960
C          0.74930       -3.27360       -1.22730
H          0.15100       -3.32660       -0.31330
H          1.13700       -2.25220       -1.30240
N          0.37420       -0.65730       -2.92760
O          1.30300       -1.28470       -3.51390
O          0.56220        0.67070       -2.68780
C         -2.38910       -3.05900       -2.11640
H         -2.69410       -4.01410       -2.55970
O         -2.21760       -3.24570       -0.71000
C         -2.16970       -4.62710       -0.33010
H         -3.14720       -5.09120       -0.53850
H         -1.41300       -5.15320       -0.92370
C         -1.84590       -4.72470        1.13860
C         -0.69840       -5.40070        1.56990
C         -2.69710       -4.15270        2.09390
C         -0.40160       -5.50670        2.93160
H         -0.02950       -5.84110        0.83600
C         -2.40890       -4.26610        3.45470
H         -3.58230       -3.61450        1.76710
C         -1.25860       -4.94110        3.87760
H          0.49770       -6.02700        3.24940
H         -3.08360       -3.83160        4.18680
H         -1.03380       -5.02360        4.93740
C          1.91060       -4.23520       -1.16270
C          2.41470       -4.65150        0.07620
C          2.53770       -4.67950       -2.33400
C          3.52920       -5.49160        0.14690
H          1.92970       -4.32250        0.99110
C          3.64060       -5.53290       -2.26620
H          2.14730       -4.35290       -3.29200
C          4.14310       -5.93900       -1.02540
H          3.90840       -5.80310        1.11660
H          4.11390       -5.87600       -3.18260
H          5.00430       -6.59960       -0.97390
C         -6.54270        0.47070       -0.71230
C         -5.84070        1.27300       -1.61860
C         -7.15460        1.07140        0.39590
C         -5.75310        2.65420       -1.41870
H         -5.34160        0.80190       -2.45870
C         -7.07560        2.45130        0.59180
H         -7.69540        0.45520        1.11150
C         -6.37220        3.24920       -0.31660
H         -5.20210        3.26570       -2.12750
H         -7.55120        2.90180        1.45900
H         -6.30350        4.32300       -0.16450
P          2.95950        0.81260        0.56100
C          2.28750       -0.11920        2.04270
C          4.45170       -0.08820       -0.10400
C          3.64260        2.36550        1.27650
C          3.36130       -0.75780        2.94360
C          2.71430       -1.44440        4.15950
C          1.67360       -2.48590        3.72550
C          0.59900       -1.85160        2.83350
C          1.21920       -1.14840        1.61740
H          1.78550        0.66700        2.62160
H          3.92710       -1.50600        2.37280
H          4.07720       -0.00010        3.28130
H          2.22640       -0.68210        4.78440
H          3.49390       -1.90950        4.77570
H          2.17820       -3.29100        3.17080
H          1.20780       -2.95450        4.60090
H          0.02420       -1.11970        3.41730
H         -0.11230       -2.61320        2.49580
H          0.43800       -0.66300        1.01870
H          1.68230       -1.90100        0.97110
C          4.05970       -1.47340       -0.65590
C          5.27110       -2.18830       -1.27230
C          5.91980       -1.33840       -2.37260
C          6.31070        0.04620       -1.83690
C          5.10610        0.76680       -1.21210
H          5.17400       -0.23150        0.70960
H          3.63190       -2.10140        0.13010
H          3.28200       -1.35160       -1.42410
H          4.95220       -3.15870       -1.66580
H          6.01060       -2.38990       -0.48310
H          6.79910       -1.84990       -2.78380
H          5.20560       -1.21680       -3.20070
H          6.73240        0.66610       -2.63790
H          7.09600       -0.06680       -1.07510
H          4.35570        0.96430       -1.99260
H          5.41430        1.74030       -0.81410
C          4.87730        2.34830        1.94930
C          5.40350        3.50460        2.52360
C          4.69630        4.70410        2.43180
C          3.47380        4.73530        1.76210
C          2.93020        3.58200        1.17540
C          1.60870        3.70190        0.47700
C          1.56450        3.96660       -0.91310
C          0.31660        4.13470       -1.52740
C         -0.88090        4.04790       -0.81000
C         -0.80630        3.78370        0.56200
C          0.41410        3.59890        1.22160
C          0.43150        3.32830        2.72290
C          0.13450        4.62040        3.50820
C          2.84900        4.13900       -1.72280
C          2.77220        3.55880       -3.14540
C         -2.24040        4.27200       -1.46100
C         -0.53010        2.20260        3.13780
C          3.25000        5.62700       -1.76780
C         -2.29400        3.85580       -2.93810
C         -2.67840        5.74070       -1.29100
H          5.44580        1.42750        2.02240
H          6.35940        3.46570        3.03760
H          5.09430        5.61200        2.87580
H          2.92050        5.66680        1.68740
H          0.28410        4.33550       -2.59190
H         -1.73020        3.71450        1.13190
H          1.44370        3.01120        2.99510
H         -0.86290        5.00280        3.25960
H          0.86510        5.40270        3.27400
H          0.16730        4.43190        4.58800
H          3.64650        3.59960       -1.20090
H          2.09120        4.13210       -3.78490
H          3.76390        3.59220       -3.61090
H          2.42990        2.51830       -3.14010
H         -2.96740        3.65310       -0.91800
H         -1.57920        2.49400        3.03180
H         -0.36640        1.93660        4.18870
H         -0.38650        1.30310        2.53240
H          2.47250        6.21760       -2.26750
H          4.18740        5.75700       -2.32190
H          3.38920        6.03180       -0.76020
H         -1.67980        4.51210       -3.56560
H         -3.32120        3.91950       -3.31360
H         -1.94080        2.82860       -3.07880
H         -1.98860        6.41150       -1.81780
H         -2.69000        6.02870       -0.23400
H         -3.68430        5.89450       -1.70030
Cu         1.53270        0.96170       -1.08230
O         -1.88430       -0.33250       -0.61920
C         -2.65030        0.75530       -0.10120
H         -2.03870        1.66510       -0.15590
H         -3.54060        0.91140       -0.71740
C         -3.79360        0.21700        4.02000
C         -4.29790        1.28420        3.26820
C         -3.93320        1.42930        1.93050
C         -3.06530        0.50960        1.32450
C         -2.58570       -0.57040        2.06910
C         -2.94260       -0.70890        3.41450
H         -4.06870        0.10590        5.06550
H         -4.97640        2.00160        3.72280
H         -4.33340        2.25330        1.34620
H         -1.94170       -1.29990        1.59360
H         -2.54820       -1.54390        3.98460
H         -1.69000        0.70360       -2.38820
160
1a_D_5H4_alpha, E=-3723.3122320, G=-3722.044544
O          1.50220       -2.62720       -2.02050
C          2.89460       -2.29740       -2.09590
C          2.97390       -0.76760       -1.98670
C          2.52350       -0.30040       -0.60390
C          1.23720       -0.98130       -0.21970
C          3.67830       -3.13700       -1.07730
O          5.06220       -2.87350       -1.20110
O          4.27030       -0.26800       -2.28890
O          3.51940       -0.60940        0.38160
N          0.67230       -0.51920        0.88850
O          1.14370        0.43750        1.55580
C          5.78480       -2.94610        0.01790
C          4.33400        0.55340       -3.45580
C          4.40350        0.45250        0.73170
C          7.08630       -2.18710       -0.10130
C          9.43540       -0.64630       -0.14800
C          8.14510       -2.47930        0.76680
C          7.21720       -1.12550       -1.00510
C          8.38720       -0.36180       -1.02830
C          9.31100       -1.71110        0.74980
C          3.65440        1.89360       -3.26910
C          2.41280        4.38380       -2.88470
C          2.57520        2.27980       -4.07050
C          4.10000        2.76350       -2.26250
C          3.48700        4.00070       -2.07230
C          1.95770        3.52140       -3.88360
C          4.99550        0.14630        2.08490
C          6.05640       -0.40300        4.62460
C          4.14410       -0.16880        3.15560
C          6.37780        0.17520        2.29480
C          6.90700       -0.09490        3.56110
C          4.67180       -0.44140        4.41750
O         -0.44520       -1.10820        1.36090
C          0.79180       -2.29740       -0.81950
P         -4.11170        0.06410       -0.05090
C         -5.35440       -0.93700        0.91790
C         -6.22770       -3.24310        1.50090
C         -6.12140       -1.46150        3.28890
C         -6.00740       -2.96350        2.99290
C         -5.14820       -0.64980        2.42150
C         -5.24630       -2.44570        0.62730
C         -4.38560       -0.24630       -1.88460
C         -3.67180       -1.61630       -3.89770
C         -5.94860       -0.52380       -3.86020
C         -5.13640       -1.73400       -4.34050
C         -5.85620       -0.34400       -2.33420
C         -3.55900       -1.45080       -2.37520
C         -4.68650        1.80310        0.16640
C         -5.66520        4.44340        0.32070
C         -3.78490        2.87430        0.35060
C         -6.06630        2.08000        0.09790
C         -6.55740        3.38080        0.17530
C         -4.30050        4.18260        0.41120
O         -0.56580       -2.28230       -1.19160
C         -1.08480       -3.57910       -1.52730
Cu        -2.08220       -0.43800        0.62400
C          0.44720        3.24830        1.02220
C         -0.44670        3.11870        2.08660
C         -1.80710        2.86650        1.88490
C         -2.30050        2.77330        0.56300
C         -1.40240        2.82900       -0.52490
C         -0.04640        3.05980       -0.27180
C          1.90590        3.63580        1.21070
C         -2.72000        2.68070        3.09330
C         -1.87120        2.65690       -1.96310
C         -2.81120        3.95550        3.94990
C         -2.27480        1.46790        3.93250
C         -1.16070        1.46400       -2.63160
C         -1.69390        3.95020       -2.77850
C          2.06840        5.15320        0.98460
C          2.50780        3.22420        2.56040
C         -3.50960       -5.49920        1.49540
C         -2.51340       -4.59660        1.87560
C         -1.74500       -3.94150        0.90880
C         -1.96430       -4.18500       -0.45320
C         -2.98010       -5.07450       -0.82840
C         -3.74660       -5.73040        0.13750
H          3.20610       -2.58720       -3.10500
H          2.24360       -0.38700       -2.71420
H          2.36330        0.78510       -0.61670
H          3.33310       -2.90760       -0.06440
H          3.46050       -4.19890       -1.27550
H          5.19110       -2.48900        0.82350
H          5.97430       -3.99510        0.30090
H          3.91060        0.02590       -4.32290
H          5.40540        0.68960       -3.63760
H          3.83540        1.39210        0.77630
H          5.18880        0.56270       -0.02380
H         10.34260       -0.04810       -0.16390
H          8.05180       -3.30320        1.47120
H          6.38760       -0.89940       -1.66530
H          8.47720        0.46250       -1.73180
H         10.12230       -1.94480        1.43440
H          1.93330        5.34720       -2.73470
H          2.21710        1.60930       -4.84820
H          4.92930        2.46220       -1.62830
H          3.84160        4.66720       -1.29200
H          1.12130        3.80870       -4.51410
H          6.46700       -0.61700        5.60810
H          3.07290       -0.19800        2.97640
H          7.04450        0.38690        1.46350
H          7.98380       -0.07870        3.70810
H          4.00590       -0.68370        5.24220
H          0.94580       -3.11120       -0.09040
H         -6.36070       -0.60720        0.63250
H         -7.25840       -2.97180        1.22800
H         -6.10950       -4.31130        1.28890
H         -5.92320       -1.25930        4.34890
H         -7.14970       -1.12710        3.08800
H         -5.00470       -3.31470        3.27670
H         -6.72740       -3.52780        3.59870
H         -4.11570       -0.91570        2.69200
H         -5.26070        0.42210        2.62350
H         -4.22320       -2.78550        0.82300
H         -5.45060       -2.65150       -0.42740
H         -3.95560        0.65180       -2.34780
H         -3.21130       -0.74610       -4.38850
H         -3.10060       -2.49750       -4.21700
H         -7.00120       -0.62450       -4.15270
H         -5.56840        0.38450       -4.35020
H         -5.20100       -1.82640       -5.43180
H         -5.56900       -2.65230       -3.91650
H         -6.40840        0.55440       -2.04310
H         -6.34180       -1.19660       -1.84230
H         -2.51390       -1.31750       -2.08620
H         -3.90170       -2.36990       -1.88510
H         -6.02820        5.46570        0.37610
H         -6.77950        1.27140       -0.01010
H         -7.62750        3.55860        0.12060
H         -3.60200        5.00270        0.54990
H         -1.65070       -3.46390       -2.45600
H         -0.25070       -4.25400       -1.75360
H         -0.07860        3.20220        3.10400
H          0.64650        3.12000       -1.10760
H          2.47380        3.12660        0.42170
H         -3.72810        2.46210        2.72800
H         -2.94380        2.43900       -1.94420
H         -1.83070        4.23380        4.35380
H         -3.49260        3.80410        4.79580
H         -3.18340        4.79860        3.35660
H         -2.98540        1.28280        4.74730
H         -1.28510        1.62820        4.37560
H         -2.21990        0.56620        3.31140
H         -1.59840        1.25370       -3.61520
H         -0.09370        1.66680       -2.77600
H         -1.24530        0.56110       -2.01560
H         -2.26310        4.77350       -2.33160
H         -0.64100        4.24820       -2.81670
H         -2.04430        3.80940       -3.80830
H          1.50600        5.71630        1.74000
H          3.12290        5.44740        1.05720
H          1.69660        5.44840       -0.00280
H          2.35940        2.15870        2.74760
H          2.06440        3.79120        3.38830
H          3.58510        3.42800        2.56710
H         -4.10810       -6.00420        2.24850
H         -2.33630       -4.39380        2.92880
H         -0.99850       -3.21480        1.20750
H         -3.17080       -5.25820       -1.88380
H         -4.53210       -6.41540       -0.17030
160
1a_D_5H4_beta, E=-3723.3319579, G=-3722.066266
P          2.34790       -1.96650        0.50720
C          1.19310       -1.61470        1.94020
C          1.93210       -3.64260       -0.20180
C          3.99260       -2.19700        1.30390
C          0.88210       -2.82580        2.83870
C         -0.00170       -2.40330        4.02570
C         -1.29730       -1.73550        3.54530
C         -0.99840       -0.53420        2.63930
C         -0.09600       -0.91740        1.45840
H          1.76400       -0.89110        2.53910
H          0.35390       -3.59240        2.25620
H          1.80820       -3.27970        3.20850
H          0.56140       -1.70180        4.65900
H         -0.22730       -3.28010        4.64580
H         -1.89490       -2.46500        2.98390
H         -1.90740       -1.42170        4.40250
H         -0.51190        0.25920        3.22770
H         -1.93430       -0.11860        2.25180
H          0.15020       -0.02920        0.86870
H         -0.65840       -1.57390        0.78600
C          0.51080       -3.64820       -0.80300
C          0.20070       -4.99420       -1.47780
C          1.24540       -5.34510       -2.54550
C          2.65750       -5.35070       -1.94460
C          2.98220       -4.00760       -1.27430
H          1.97180       -4.38840        0.60240
H         -0.23230       -3.45030       -0.02530
H          0.41960       -2.84320       -1.54500
H         -0.80000       -4.95640       -1.92670
H          0.17640       -5.78760       -0.71600
H          1.01840       -6.31880       -2.99710
H          1.19910       -4.59880       -3.35160
H          3.40540       -5.56460       -2.71820
H          2.73300       -6.15440       -1.19760
H          2.99660       -3.21610       -2.03840
H          3.98420       -4.04090       -0.83130
C          4.28830       -3.39550        1.97790
C          5.51180       -3.58370        2.61900
C          6.46640       -2.56630        2.59470
C          6.19000       -1.37740        1.92120
C          4.96520       -1.17180        1.26590
C          4.76730        0.13680        0.55910
C          5.04940        0.24210       -0.82630
C          4.93940        1.49510       -1.44330
C          4.57150        2.64170       -0.73190
C          4.30320        2.50910        0.63280
C          4.37580        1.27720        1.29300
C          4.06030        1.20370        2.78540
C          5.18530        1.85870        3.60940
C          5.55200       -0.96250       -1.62150
C          5.05110       -1.00910       -3.07510
C          4.48800        4.01550       -1.38390
C          2.69450        1.82140        3.13690
C          7.09260       -1.01330       -1.58190
C          4.04660        3.97960       -2.85540
C          5.83380        4.75440       -1.23860
H          3.56230       -4.20100        2.00020
H          5.71470       -4.51900        3.13240
H          7.42330       -2.69780        3.09160
H          6.93270       -0.58530        1.89460
H          5.15090        1.57410       -2.50350
H          4.00560        3.39340        1.19140
H          4.01950        0.14750        3.07130
H          5.28110        2.92240        3.36070
H          6.14930        1.37740        3.41050
H          4.97620        1.77780        4.68270
H          5.18100       -1.86620       -1.12750
H          5.49510       -0.21520       -3.68680
H          5.33070       -1.96650       -3.52920
H          3.96160       -0.90830       -3.13330
H          3.73360        4.58790       -0.82760
H          2.65840        2.89310        2.91360
H          2.48850        1.69730        4.20630
H          1.88280        1.33950        2.58150
H          7.51630       -0.11780       -2.05250
H          7.46270       -1.89220       -2.12330
H          7.46280       -1.06450       -0.55300
H          4.81640        3.53660       -3.49800
H          3.86480        4.99780       -3.21720
H          3.12640        3.39970       -2.98910
H          6.62690        4.21440       -1.77060
H          6.12730        4.83540       -0.18610
H          5.76910        5.76590       -1.65710
Cu         2.17760       -0.52640       -1.12800
O          0.06190        1.66920       -0.72390
C          1.17550        2.50000       -0.37520
H          1.67290        1.96400        0.43460
H          1.87450        2.53030       -1.21740
C         -0.00140        6.45560        0.89110
C          0.49870        6.25720       -0.39840
C          0.88940        4.97930       -0.80740
C          0.78590        3.88900        0.06510
C          0.28820        4.09960        1.35800
C         -0.10610        5.37270        1.77060
H         -0.30480        7.44870        1.21130
H          0.58570        7.09530       -1.08460
H          1.27710        4.82630       -1.81160
H          0.20810        3.25790        2.04040
H         -0.49050        5.52170        2.77610
C         -0.72330        0.49030       -2.63170
C         -0.44930        1.84380       -2.04360
H          0.30110        2.37160       -2.63970
O         -1.58260        2.68520       -2.06460
C         -2.07950       -0.13620       -2.61800
H         -2.19720       -0.78640       -3.49080
C         -3.16480        0.94890       -2.64070
H         -3.18540        1.37600       -3.65540
C         -2.84130        2.11040       -1.67590
H         -3.55440        2.92310       -1.84730
N          0.30520       -0.26400       -2.97200
O          1.55050        0.23960       -2.78140
O          0.20370       -1.42730       -3.46420
C         -2.93810        1.74720       -0.19850
H         -2.09220        1.13060        0.11470
H         -3.85620        1.17210       -0.04050
O         -2.98050        2.96900        0.53840
C         -2.89930        2.78320        1.94210
H         -2.79050        3.79200        2.35800
H         -1.98830        2.22560        2.20510
C         -4.11510        2.09760        2.54250
C         -6.38240        0.86790        3.66450
C         -5.38860        2.32770        2.00630
C         -3.99050        1.24890        3.64890
C         -5.11630        0.63910        4.20970
C         -6.51510        1.71620        2.56000
H         -5.48350        2.98050        1.14280
H         -3.00800        1.05900        4.07330
H         -5.00160       -0.02250        5.06410
H         -7.49570        1.89990        2.12890
H         -7.25820        0.38940        4.09420
O         -4.39500        0.31000       -2.33920
C         -5.57770        1.00740       -2.74420
H         -5.56070        2.04090       -2.37220
H         -5.63470        1.04480       -3.84190
C         -6.74740        0.26070       -2.15580
C         -8.82080       -1.22160       -0.98000
C         -7.01170        0.37030       -0.78380
C         -7.53120       -0.59790       -2.93290
C         -8.56810       -1.33290       -2.34940
C         -8.03760       -0.36790       -0.19540
H         -6.40010        1.02720       -0.17260
H         -7.32830       -0.69470       -3.99690
H         -9.17310       -1.99500       -2.96300
H         -8.22170       -0.27870        0.87180
H         -9.62290       -1.79690       -0.52550
O         -2.18950       -0.92870       -1.41920
C         -2.85980       -2.18410       -1.57970
H         -2.15590       -2.92810       -1.97610
H         -3.68320       -2.06990       -2.29440
C         -3.40830       -2.60970       -0.23970
C         -4.48150       -3.35140        2.24890
C         -4.30100       -1.76270        0.43370
C         -3.06450       -3.83370        0.34400
C         -3.60230       -4.20670        1.58100
C         -4.83120       -2.12540        1.67060
H         -4.58350       -0.82770       -0.03490
H         -2.38080       -4.50340       -0.17050
H         -3.32690       -5.16060        2.02320
H         -5.51340       -1.45190        2.18180
H         -4.89150       -3.63600        3.21440
160
1a_D_lower_5H4_beta, E=-3723.3336843, G=-3722.067005
P          2.65300       -1.69500        0.71510
C          1.52590       -1.14090        2.10850
C          2.27130       -3.47670        0.31710
C          4.33750       -1.75130        1.46180
C          1.23830       -2.21770        3.17230
C          0.35120       -1.65210        4.29460
C         -0.95530       -1.07680        3.73150
C         -0.66880        0.00810        2.68590
C          0.22780       -0.51340        1.55220
H          2.10300       -0.34130        2.59160
H          0.72230       -3.06970        2.71160
H          2.17620       -2.59720        3.59350
H          0.90190       -0.86150        4.82540
H          0.14090       -2.44080        5.02810
H         -1.53670       -1.88250        3.26560
H         -1.57260       -0.66850        4.54200
H         -0.17760        0.86370        3.17040
H         -1.61040        0.37850        2.26040
H          0.47220        0.30310        0.86170
H         -0.33330       -1.24690        0.96330
C          0.82380       -3.62990       -0.19300
C          0.53760       -5.08080       -0.61360
C          1.54170       -5.57390       -1.66420
C          2.98150       -5.42860       -1.15320
C          3.28030       -3.98080       -0.73770
H          2.38510       -4.07500        1.23020
H          0.11170       -3.32760        0.58060
H          0.66660       -2.96170       -1.04980
H         -0.48500       -5.15540       -1.00500
H          0.58560       -5.73330        0.27100
H          1.33410       -6.61770       -1.93080
H          1.42280       -4.97930       -2.58160
H          3.69740       -5.74550       -1.92180
H          3.12990       -6.09080       -0.28750
H          3.21970       -3.33010       -1.62200
H          4.30430       -3.90190       -0.35440
C          4.70590       -2.79870        2.32350
C          5.97710       -2.84990        2.89510
C          6.90510       -1.84790        2.60800
C          6.55390       -0.80480        1.75120
C          5.28000       -0.73770        1.16890
C          4.95280        0.41220        0.26530
C          5.17010        0.29840       -1.13040
C          4.84220        1.38430       -1.95080
C          4.28020        2.55890       -1.43640
C          4.07630        2.64460       -0.05690
C          4.41040        1.59480        0.81000
C          4.22250        1.75450        2.31490
C          5.39240        2.56090        2.91250
C          5.80300       -0.95610       -1.72950
C          5.19850       -1.36880       -3.08230
C          3.92750        3.72660       -2.34470
C          2.87620        2.38730        2.69240
C          7.32880       -0.77340       -1.84910
C          3.18050        3.28410       -3.61570
C          5.18880        4.53680       -2.70260
H          4.00230       -3.59330        2.54880
H          6.23870       -3.66950        3.55800
H          7.89850       -1.87790        3.04640
H          7.27290       -0.02280        1.52560
H          5.01240        1.30440       -3.01900
H          3.63670        3.55070        0.35100
H          4.25500        0.75690        2.76550
H          5.42560        3.56780        2.47870
H          6.35330        2.07390        2.71280
H          5.27720        2.66100        3.99850
H          5.62430       -1.78300       -1.03420
H          5.44030       -0.65270       -3.87590
H          5.59810       -2.34310       -3.38550
H          4.10690       -1.44950       -3.02570
H          3.26200        4.38960       -1.77520
H          2.81970        3.44080        2.40570
H          2.72590        2.33500        3.77710
H          2.03900        1.87850        2.20730
H          7.56330        0.06030       -2.52210
H          7.79620       -1.68010       -2.25160
H          7.77950       -0.55970       -0.87430
H          3.84900        2.75400       -4.30460
H          2.78570        4.15690       -4.14840
H          2.35330        2.60840       -3.37600
H          5.90020        3.91340       -3.25820
H          5.69250        4.90320       -1.80100
H          4.93160        5.39950       -3.32890
Cu         2.39960       -0.48710       -1.09320
O         -0.17430        2.04630       -1.10450
C          0.16810        3.43360       -1.05680
H          1.09190        3.60290       -1.62670
H         -0.63150        4.01260       -1.53670
C          0.46360        4.99010        2.95530
C          1.13710        5.61460        1.90070
C          1.07280        5.07790        0.61300
C          0.32740        3.91800        0.36070
C         -0.33000        3.29180        1.42200
C         -0.26370        3.82290        2.71170
H          0.51470        5.40500        3.95820
H          1.71640        6.51630        2.08090
H          1.59420        5.57160       -0.20450
H         -0.88970        2.38850        1.22610
H         -0.78240        3.32220        3.52510
C         -0.72660        0.19400       -2.55000
C         -0.65720        1.68490       -2.39550
H          0.02020        2.10400       -3.14830
O         -1.90440        2.30100       -2.66320
C         -1.99450       -0.59090       -2.42400
H         -1.97290       -1.42840       -3.12810
C         -3.21960        0.28880       -2.72560
H         -3.27020        0.42980       -3.81680
C         -3.07710        1.69160       -2.10190
H         -3.88730        2.33680       -2.45470
N          0.38750       -0.48600       -2.74580
O          1.56140        0.18020       -2.69840
O          0.42230       -1.73510       -2.97080
C         -3.15360        1.67160       -0.58150
H         -2.29400        1.16050       -0.13900
H         -4.05390        1.10660       -0.31480
O         -3.24880        3.00860       -0.10250
C         -3.67650        3.06080        1.25490
H         -3.53290        4.10260        1.56120
H         -3.02870        2.44080        1.89200
C         -5.12340        2.64580        1.44330
C         -7.81820        1.94540        1.82120
C         -6.12430        3.20950        0.63920
C         -5.48430        1.71160        2.42030
C         -6.82570        1.36520        2.61410
C         -7.46300        2.86420        0.82690
H         -5.84220        3.91490       -0.13790
H         -4.71190        1.25110        3.03190
H         -7.09240        0.64020        3.37850
H         -8.23020        3.30740        0.19780
H         -8.86030        1.67500        1.96630
O         -4.35380       -0.41890       -2.25530
C         -5.62730        0.05160       -2.70920
H         -5.75220        1.11700       -2.47270
H         -5.70400       -0.06580       -3.80020
C         -6.66780       -0.76460       -1.98720
C         -8.48340       -2.35100       -0.55300
C         -6.99870       -0.44440       -0.66390
C         -7.25190       -1.88660       -2.58490
C         -8.15950       -2.67610       -1.87310
C         -7.90070       -1.23240        0.05110
H         -6.54890        0.42410       -0.19210
H         -6.99420       -2.14380       -3.60970
H         -8.61050       -3.54370       -2.34730
H         -8.14660       -0.96880        1.07570
H         -9.18750       -2.96530        0.00180
O         -2.05700       -1.11310       -1.08160
C         -2.58300       -2.44120       -0.97920
H         -1.80050       -3.16730       -1.23490
H         -3.41070       -2.56220       -1.68730
C         -3.08990       -2.65760        0.42550
C         -4.12920       -3.06310        3.00570
C         -4.01310       -1.75400        0.97240
C         -2.69390       -3.76410        1.18490
C         -3.21320       -3.96950        2.46790
C         -4.52820       -1.95290        2.25230
H         -4.33500       -0.91050        0.37390
H         -1.98380       -4.47530        0.77150
H         -2.89610       -4.83340        3.04610
H         -5.24880       -1.24660        2.65520
H         -4.52980       -3.21870        4.00380
160
1e_C_4H5_alpha, E-3723.312513, G=-3722.04972
C         -2.18970        1.15060       -0.89130
C         -0.43620        2.70310       -1.00650
C         -0.32370        2.75780        0.34890
C         -1.48540        2.46010        1.24790
H         -1.47920        0.32230       -0.92460
H         -1.12500        1.99810        2.16410
O         -1.54180        2.25020       -1.58940
C         -3.41170        0.84510       -1.74470
H         -4.10700        1.70120       -1.71550
H         -3.08450        0.70150       -2.78400
O         -4.02630       -0.32170       -1.24230
O         -2.16420        3.63830        1.72410
C         -5.17510       -0.68980       -1.98770
H         -5.95920        0.07780       -1.88750
H         -4.91330       -0.75410       -3.05750
C         -2.62050        4.55240        0.72550
H         -3.45120        5.08780        1.19980
H         -3.03530        4.02070       -0.14240
N          0.87450        3.26930        0.90260
O          0.94390        3.38130        2.14110
O          1.81480        3.58560        0.14940
C         -2.49150        1.47360        0.57810
H         -3.48910        1.92060        0.66040
O         -2.47130        0.21390        1.24270
C         -3.18460        0.18430        2.48810
H         -3.01120       -0.82590        2.87030
H         -2.74120        0.89350        3.20200
C         -4.66140        0.45910        2.32200
C         -5.22290        1.66310        2.76390
C         -5.47220       -0.46950        1.65610
C         -6.58000        1.93050        2.55870
H         -4.58780        2.40070        3.24940
C         -6.82510       -0.20520        1.44600
H         -5.03630       -1.39060        1.28310
C         -7.38260        0.99550        1.90080
H         -7.00560        2.86860        2.90480
H         -7.43830       -0.93170        0.92040
H         -8.43710        1.20220        1.73750
C         -1.56300        5.53960        0.26690
C         -1.51520        5.96080       -1.06720
C         -0.63450        6.05550        1.17910
C         -0.55210        6.88200       -1.48680
H         -2.22290        5.55190       -1.78520
C          0.33410        6.96870        0.75990
H         -0.65160        5.70290        2.20510
C          0.37710        7.38740       -0.57360
H         -0.52050        7.19460       -2.52720
H          1.05910        7.35120        1.47370
H          1.13320        8.09650       -0.89960
C         -5.68770       -2.02530       -1.50600
C         -4.80900       -2.98450       -0.98780
C         -7.04990       -2.33360       -1.60250
C         -5.28520       -4.22890       -0.56960
H         -3.75810       -2.73550       -0.89800
C         -7.52730       -3.58100       -1.19210
H         -7.74240       -1.59160       -1.99380
C         -6.64560       -4.53260       -0.67210
H         -4.59360       -4.96080       -0.16230
H         -8.58790       -3.80490       -1.26970
H         -7.01610       -5.50040       -0.34560
P          1.78540       -1.90110        1.24100
C          1.61660       -1.10020        2.93150
C          0.57740       -3.31960        1.16120
C          3.43700       -2.71520        1.33280
C          1.29350       -2.06630        4.08690
C          1.24290       -1.31480        5.42850
C          0.24340       -0.15040        5.38110
C          0.58320        0.81380        4.23700
C          0.63120        0.08320        2.88770
H          2.61780       -0.68690        3.11090
H          0.32000       -2.54270        3.91260
H          2.04010       -2.86630        4.13890
H          2.24450       -0.92350        5.65930
H          0.98270       -2.01550        6.23170
H         -0.77060       -0.54960        5.22850
H          0.23420        0.38230        6.34020
H          1.56230        1.27660        4.42540
H         -0.14250        1.63410        4.18970
H          0.92820        0.77950        2.09640
H         -0.37090       -0.26990        2.62120
C         -0.87950       -2.81450        1.20200
C         -1.86600       -3.98820        1.10200
C         -1.61700       -4.82730       -0.15890
C         -0.16350       -5.31770       -0.22030
C          0.82870       -4.14970       -0.11520
H          0.73830       -3.96400        2.03450
H         -1.07100       -2.25170        2.12030
H         -1.04860       -2.11280        0.37420
H         -2.89320       -3.60550        1.11760
H         -1.75460       -4.62750        1.98980
H         -2.30540       -5.68060       -0.19510
H         -1.82490       -4.21540       -1.04780
H          0.01520       -5.87090       -1.15060
H          0.01870       -6.01870        0.60710
H          0.71960       -3.49670       -0.99250
H          1.85740       -4.52710       -0.13040
C          3.60120       -3.89710        2.07770
C          4.84940       -4.50360        2.20970
C          5.96300       -3.93100        1.59380
C          5.81220       -2.76550        0.84400
C          4.56170       -2.14410        0.69550
C          4.49960       -0.91770       -0.16610
C          4.29590       -1.05960       -1.56000
C          4.36490        0.07840       -2.37060
C          4.62210        1.34910       -1.84220
C          4.79320        1.46340       -0.46140
C          4.73440        0.35560        0.39280
C          4.97370        0.54190        1.88720
C          6.47530        0.73370        2.17510
C          4.05930       -2.43130       -2.18800
C          2.84810       -2.46080       -3.13460
C          4.70630        2.58070       -2.73210
C          4.14790        1.69570        2.48300
C          5.33280       -2.92230       -2.90200
C          3.33830        2.92470       -3.34900
C          5.78110        2.42750       -3.82360
H          2.74710       -4.36370        2.55630
H          4.94770       -5.41690        2.78920
H          6.94210       -4.39160        1.68980
H          6.67300       -2.32250        0.35150
H          4.21820       -0.02970       -3.44140
H          4.98460        2.44670       -0.04030
H          4.66720       -0.37920        2.39430
H          6.85340        1.63200        1.67210
H          7.05670       -0.12410        1.81910
H          6.65200        0.84580        3.25160
H          3.84420       -3.13790       -1.38050
H          3.00320       -1.83540       -4.02080
H          2.66550       -3.48550       -3.47950
H          1.94450       -2.10650       -2.62760
H          5.00140        3.42310       -2.09210
H          4.49650        2.67040        2.12440
H          4.23590        1.69630        3.57600
H          3.08820        1.61480        2.22420
H          5.60630       -2.24230       -3.71790
H          5.17840       -3.92110       -3.32780
H          6.17810       -2.97280       -2.20650
H          3.00150        2.12610       -4.01910
H          3.40040        3.85250       -3.93060
H          2.58020        3.04960       -2.56950
H          5.52930        1.61580       -4.51670
H          6.76120        2.20530       -3.38650
H          5.86730        3.35020       -4.40960
Cu         1.40630       -0.50930       -0.39990
O          0.77170        0.67270       -1.65370
C          0.71860        0.54990       -3.03930
H          0.64860        1.55570       -3.48970
H          1.65110        0.11450       -3.43820
C         -2.64160       -1.73410       -4.59050
C         -2.15690       -0.62130       -5.28480
C         -1.07720        0.10460       -4.77590
C         -0.45850       -0.26290       -3.57250
C         -0.94890       -1.38490       -2.89270
C         -2.02980       -2.11390       -3.39290
H         -3.48860       -2.29620       -4.97470
H         -2.62800       -0.31100       -6.21410
H         -0.71720        0.98060       -5.31260
H         -0.49660       -1.66850       -1.94680
H         -2.40630       -2.97200       -2.84430
H          0.27990        3.15080       -1.68150
160
1e_C_4H5_beta, E=-3723.327115, G=-3722.063013
Cu         1.24360        0.19740        0.12440
O         -0.50150        0.60070       -0.29310
C         -3.84900        0.64600       -2.35340
C         -1.49250        0.59190       -2.69460
C         -1.53570       -0.72120       -3.04780
C         -2.69930       -1.62340       -2.73160
H         -4.18630        0.74200       -3.39220
H         -3.14720       -2.01280       -3.65120
O         -2.54450        1.27460       -2.27360
C         -4.76360        1.42560       -1.42490
H         -5.75420        0.95090       -1.43590
H         -4.36740        1.37180       -0.40050
O         -4.84110        2.76650       -1.87580
O         -2.32280       -2.79640       -2.00750
C         -5.58710        3.60330       -0.99590
H         -5.77640        4.51670       -1.57090
H         -6.56290        3.14800       -0.76580
C         -1.64220       -2.58900       -0.75950
H         -2.35900       -2.34840        0.03350
H         -0.95380       -1.73640       -0.83420
N         -0.38820       -1.26860       -3.68300
O         -0.46590       -2.42550       -4.12960
O          0.64370       -0.57680       -3.79440
C         -3.78260       -0.83160       -1.96010
H         -3.54570       -0.88220       -0.89000
O         -5.08980       -1.32880       -2.20930
C         -5.36160       -2.66410       -1.76140
H         -6.39640       -2.83570       -2.07730
H         -4.72400       -3.38520       -2.28400
C         -5.22870       -2.84320       -0.26440
C         -4.62100       -3.98750        0.26180
C         -5.72090       -1.86750        0.61390
C         -4.52460       -4.16770        1.64470
H         -4.20120       -4.72950       -0.41210
C         -5.60810       -2.03540        1.99350
H         -6.17890       -0.96960        0.20800
C         -5.01360       -3.19010        2.51280
H         -4.04600       -5.05980        2.03930
H         -5.96820       -1.26160        2.66470
H         -4.91770       -3.31560        3.58720
C         -0.90600       -3.85750       -0.41350
C         -1.02120       -4.42480        0.86040
C         -0.08450       -4.47810       -1.36510
C         -0.32150       -5.59120        1.18380
H         -1.67030       -3.95780        1.59570
C          0.62390       -5.63550       -1.04020
H         -0.01050       -4.04390       -2.35710
C          0.50890       -6.19560        0.23710
H         -0.43130       -6.02950        2.17210
H          1.26450       -6.10230       -1.78420
H          1.05610       -7.10020        0.48860
C         -4.85260        3.94590        0.28870
C         -3.50050        4.31280        0.24450
C         -5.51490        3.94460        1.52140
C         -2.82930        4.68730        1.40880
H         -2.98000        4.29310       -0.70680
C         -4.84680        4.32730        2.68920
H         -6.55970        3.64590        1.56940
C         -3.50230        4.70220        2.63490
H         -1.78000        4.96390        1.36260
H         -5.37360        4.32150        3.63960
H         -2.97810        4.99120        3.54150
P          3.20660       -0.66710        0.52720
C          3.17050       -1.77990        2.02620
C          3.80020       -1.66410       -0.94770
C          4.59660        0.48770        0.89180
C          2.16210       -2.93580        1.87250
C          2.10850       -3.78610        3.15190
C          1.77400       -2.93850        4.38580
C          2.77220       -1.78390        4.54220
C          2.83170       -0.92780        3.26910
H          4.16980       -2.21410        2.15790
H          1.16530       -2.52730        1.66160
H          2.41810       -3.57430        1.02150
H          3.08420       -4.27260        3.29940
H          1.37200       -4.58520        3.02170
H          0.76180       -2.52350        4.27600
H          1.76570       -3.56350        5.28760
H          3.77220       -2.19120        4.75110
H          2.50160       -1.15140        5.39710
H          3.56600       -0.12380        3.39190
H          1.85630       -0.44800        3.10970
C          4.87150       -2.73040       -0.65280
C          5.29090       -3.45690       -1.94390
C          4.08260       -4.06410       -2.67240
C          3.03430       -2.98650       -2.97860
C          2.59460       -2.26800       -1.69740
H          4.24970       -0.90120       -1.59890
H          5.75110       -2.27450       -0.18560
H          4.47490       -3.46820        0.05680
H          6.02770       -4.23370       -1.70340
H          5.79140       -2.74000       -2.61120
H          4.40740       -4.56070       -3.59540
H          3.62710       -4.83810       -2.03650
H          2.15510       -3.41410       -3.47420
H          3.45880       -2.24880       -3.67500
H          2.07030       -2.97860       -1.04930
H          1.87530       -1.48140       -1.94600
C          5.79370       -0.00590        1.44240
C          6.87180        0.83540        1.71040
C          6.76760        2.19880        1.43110
C          5.58450        2.70280        0.89390
C          4.48690        1.86980        0.61940
C          3.26190        2.53150        0.05830
C          3.12450        2.68950       -1.33890
C          2.06210        3.45500       -1.83040
C          1.13950        4.07610       -0.98130
C          1.27880        3.87830        0.39410
C          2.31460        3.10660        0.93490
C          2.41960        2.93600        2.44720
C          2.90560        4.23720        3.11220
C          4.12710        2.07910       -2.31230
C          3.44100        1.25290       -3.41350
C          0.03900        4.96810       -1.53600
C          1.10360        2.44750        3.07760
C          5.03640        3.16750       -2.91300
C         -0.88260        4.21400       -2.50940
C          0.63060        6.22670       -2.19860
H          5.88970       -1.05990        1.67900
H          7.78380        0.42700        2.13620
H          7.59940        2.86730        1.63450
H          5.49500        3.76430        0.68150
H          1.96690        3.59070       -2.90420
H          0.56630        4.34890        1.06640
H          3.17210        2.16680        2.64560
H          2.19500        5.05370        2.93570
H          3.87860        4.54290        2.71160
H          3.00710        4.10340        4.19590
H          4.77210        1.39720       -1.74850
H          2.85250        1.88590       -4.08770
H          4.19210        0.73280       -4.02010
H          2.76250        0.50680       -2.99040
H         -0.57530        5.29940       -0.68800
H          0.30690        3.19580        2.99740
H          1.25330        2.23340        4.14250
H          0.74960        1.53220        2.59200
H          4.44660        3.89770       -3.48020
H          5.77370        2.72410       -3.59290
H          5.57570        3.70670       -2.12580
H         -0.32800        3.85490       -3.38480
H         -1.68170        4.87220       -2.87140
H         -1.34770        3.35240       -2.02490
H          1.24660        5.95880       -3.06540
H          1.26130        6.78360       -1.49640
H         -0.16870        6.89200       -2.54610
C         -1.33430        1.32120        0.55920
H         -0.82520        2.20860        0.97400
H         -2.17850        1.72780       -0.01820
C         -2.94160       -0.79070        4.00030
C         -3.49370        0.42520        3.58290
C         -2.98780        1.07670        2.45720
C         -1.91300        0.53740        1.73330
C         -1.38270       -0.68940        2.14750
C         -1.89030       -1.34980        3.27120
H         -3.33970       -1.30430        4.87130
H         -4.32440        0.86440        4.13060
H         -3.42500        2.01780        2.13780
H         -0.57000       -1.12790        1.57880
H         -1.46970       -2.30740        3.56820
H         -0.60760        1.19880       -2.81630
160
1e_C_5H4_alpha, E=-3723.325755, G=-3722.064454
C         -0.95560        2.34090       -1.14970
C         -0.74360        1.73380       -2.34810
H          0.12110        1.94510       -2.95680
O         -1.56920        0.85440       -2.89820
C         -2.13180        2.05250       -0.27710
H         -1.80920        1.93250        0.76020
C         -2.76770        0.71750       -0.71920
H         -3.79670        0.68670       -0.35600
C         -2.83200        0.57440       -2.23520
H         -3.02350       -0.47050       -2.47870
N         -0.01680        3.31700       -0.71100
O          0.94040        3.63380       -1.43690
O         -0.20690        3.82730        0.40930
C         -3.89200        1.49580       -2.87600
H         -3.95730        1.26710       -3.94940
H         -3.58100        2.53490       -2.75180
O         -5.15190        1.38630       -2.24150
O         -3.07350        3.12910       -0.37630
O         -2.01110       -0.36080       -0.17140
C         -5.85580        0.16810       -2.49880
H         -6.08280        0.10300       -3.57560
H         -5.24740       -0.70780       -2.23720
C         -3.50390        3.65620        0.88370
H         -4.10290        4.53410        0.61900
H         -2.63220        3.99970        1.45570
C         -2.60800       -0.94260        0.98760
H         -1.79290       -1.46280        1.49690
H         -2.97520       -0.16180        1.66880
C         -7.11880        0.16270       -1.67260
C         -9.46440        0.14030       -0.12940
C         -7.92420        1.30680       -1.59140
C         -7.49640       -0.98830       -0.97370
C         -8.66720       -1.00390       -0.21070
C         -9.08700        1.29760       -0.81980
H         -7.62410        2.20670       -2.11990
H         -6.86590       -1.87100       -1.01050
H         -8.94280       -1.90400        0.33220
H         -9.69950        2.19290       -0.75590
H        -10.36980        0.13480        0.47140
C         -4.32830        2.67900        1.69790
C         -5.86350        0.84680        3.17170
C         -4.00710        2.39410        3.02970
C         -5.42810        2.03600        1.10960
C         -6.18980        1.12390        1.83850
C         -4.77120        1.48180        3.76630
H         -3.15980        2.88830        3.49790
H         -5.66120        2.22510        0.06650
H         -7.02990        0.62660        1.36420
H         -4.50820        1.26700        4.79860
H         -6.45570        0.13420        3.73990
C         -3.71050       -1.93380        0.66580
C         -5.64580       -3.91210        0.17490
C         -4.70920       -2.20020        1.61020
C         -3.70120       -2.65370       -0.53550
C         -4.66320       -3.63730       -0.78080
C         -5.66930       -3.18520        1.36900
H         -4.73800       -1.62900        2.53380
H         -2.93130       -2.44910       -1.27120
H         -4.64140       -4.18980       -1.71630
H         -6.44040       -3.37920        2.10970
H         -6.39380       -4.67710       -0.01390
P          2.63230       -0.71220        1.60950
C          1.80150        0.45380        2.82900
C          2.14680       -2.45820        2.05390
C          4.41310       -0.61340        2.08470
C          1.63450       -0.09040        4.26070
C          1.02080        0.97550        5.18620
C         -0.30710        1.51050        4.63060
C         -0.11980        2.05900        3.21070
C          0.46660        0.99330        2.27580
H          2.50090        1.29960        2.87090
H          0.97860       -0.97070        4.24910
H          2.60020       -0.41430        4.66340
H          1.72980        1.80960        5.29050
H          0.87830        0.55260        6.18850
H         -1.04820        0.69730        4.60820
H         -0.71010        2.28820        5.29150
H          0.55690        2.92430        3.23360
H         -1.07010        2.42050        2.80600
H          0.61530        1.41160        1.27460
H         -0.25160        0.17280        2.16250
C          0.63950       -2.68430        1.82730
C          0.23710       -4.13460        2.14150
C          1.07690       -5.14460        1.34630
C          2.57930       -4.90680        1.55510
C          2.96740       -3.45970        1.21480
H          2.36470       -2.62540        3.11630
H          0.05600       -2.00120        2.45310
H          0.39770       -2.45200        0.78130
H         -0.83040       -4.26960        1.92480
H          0.36830       -4.31690        3.21820
H          0.80930       -6.16890        1.63530
H          0.84550       -5.04230        0.27840
H          3.16490       -5.59990        0.93820
H          2.84390       -5.11220        2.60290
H          2.77320       -3.26970        0.14980
H          4.04070       -3.30710        1.37580
C          4.86520       -1.24130        3.25950
C          6.19550       -1.14900        3.66590
C          7.10320       -0.42080        2.89570
C          6.67100        0.19740        1.72340
C          5.33600        0.11190        1.29700
C          4.97530        0.77880        0.00350
C          5.13560        0.06930       -1.21020
C          4.88070        0.73000       -2.41520
C          4.44760        2.05940       -2.45280
C          4.28200        2.73240       -1.24090
C          4.54250        2.12110       -0.00810
C          4.40340        2.92450        1.28070
C          5.61630        3.85760        1.46300
C          5.59930       -1.38460       -1.22670
C          4.69120       -2.28230       -2.08300
C          4.15820        2.75760       -3.77260
C          3.08580        3.71290        1.35750
C          7.06770       -1.48200       -1.68050
C          3.09200        2.00890       -4.59200
C          5.44590        2.95760       -4.59340
H          4.17940       -1.82280        3.86610
H          6.51780       -1.64510        4.57680
H          8.14260       -0.34000        3.20080
H          7.37540        0.75490        1.11260
H          5.00830        0.18890       -3.34840
H          3.93450        3.76120       -1.25930
H          4.41410        2.21990        2.11930
H          5.67590        4.57800        0.63820
H          6.55210        3.28760        1.48310
H          5.53600        4.41940        2.40150
H          5.54760       -1.76670       -0.20240
H          4.74750       -2.02670       -3.14700
H          4.98670       -3.33300       -1.97740
H          3.64460       -2.18930       -1.77710
H          3.75600        3.75130       -3.53360
H          3.04670        4.51790        0.61680
H          2.97720        4.16790        2.34940
H          2.21880        3.07290        1.17720
H          7.18470       -1.09670       -2.70070
H          7.40930       -2.52420       -1.66910
H          7.72210       -0.89920       -1.02230
H          3.46930        1.03930       -4.93780
H          2.80560        2.59160       -5.47570
H          2.20310        1.81410       -3.98540
H          5.89330        1.99120       -4.85680
H          6.19060        3.53070       -4.02930
H          5.23250        3.49460       -5.52560
Cu         2.05690       -0.27250       -0.45110
O          1.29410        0.06620       -2.09060
C          1.45240       -0.79150       -3.17370
H          0.86030       -0.39910       -4.02530
H          2.49800       -0.81910       -3.52980
C          0.15710       -4.87940       -2.48910
C         -0.44910       -3.82150       -1.80380
C         -0.03150       -2.50570       -2.02260
C          1.00140       -2.22770       -2.92870
C          1.60340       -3.29400       -3.60980
C          1.18700       -4.61090       -3.39540
H         -0.16480       -5.90240       -2.31190
H         -1.24320       -4.02480       -1.09020
H         -0.49000       -1.68190       -1.48500
H          2.41610       -3.09130       -4.30490
H          1.67190       -5.42610       -3.92720
160
1e_C_5H4_beta, E=-3723.326285, G=-3722.061237
C          0.62000        0.82930       -2.68460
C          0.49090       -0.43320       -3.17870
H         -0.39680       -0.75640       -3.70270
O          1.45840       -1.33600       -3.17560
C          1.86450        1.35220       -2.05050
H          2.13260        2.30980       -2.51030
C          3.02990        0.37550       -2.31910
H          3.77110        0.49130       -1.52410
C          2.60430       -1.08890       -2.31600
H          3.40960       -1.67920       -2.75600
N         -0.48720        1.70850       -2.78150
O         -1.58670        1.28810       -3.19200
O         -0.30780        2.89150       -2.44170
C          2.27340       -1.62900       -0.92800
H          1.93940       -2.67020       -1.02050
H          1.45720       -1.05770       -0.47470
O          3.46720       -1.53540       -0.17000
O          1.62990        1.55680       -0.64880
O          3.59000        0.66190       -3.59940
C          3.36010       -2.13490        1.11200
H          2.52910       -1.68460        1.67570
H          3.12150       -3.20620        1.00400
C          2.12640        2.79040       -0.13210
H          1.46450        3.03760        0.70480
H          2.00230        3.58760       -0.87660
C          4.76660        1.47880       -3.52770
H          5.00310        1.71710       -4.56950
H          4.55060        2.42260       -3.00540
C          4.65890       -1.94110        1.85640
C          7.06780       -1.57850        3.25430
C          4.65780       -1.81020        3.25070
C          5.87700       -1.89190        1.16700
C          7.07350       -1.70950        1.86250
C          5.85540       -1.63160        3.94780
H          3.71650       -1.84200        3.79410
H          5.88260       -1.96230        0.08470
H          8.00910       -1.65700        1.31310
H          5.83930       -1.52360        5.02890
H          7.99940       -1.43020        3.79360
C          3.55160        2.73890        0.37840
C          6.10530        2.74640        1.54530
C          4.37240        3.86900        0.28090
C          4.02970        1.60440        1.04690
C          5.29820        1.60770        1.62890
C          5.64390        3.87530        0.86300
H          4.01310        4.75110       -0.24470
H          3.41550        0.71190        1.08290
H          5.65600        0.72140        2.14150
H          6.27190        4.75830        0.77960
H          7.09250        2.74870        1.99960
C          5.91600        0.75670       -2.85550
C          7.98370       -0.65250       -1.58440
C          6.51920        1.27070       -1.70350
C          6.34630       -0.48030       -3.35870
C          7.37430       -1.18140       -2.72910
C          7.55190        0.57140       -1.07140
H          6.16920        2.20950       -1.28400
H          5.86240       -0.89310       -4.24030
H          7.70220       -2.13780       -3.12760
H          7.99750        0.97590       -0.16740
H          8.78510       -1.19870       -1.09400
Cu        -1.66430       -0.44880       -0.17050
O         -0.81600       -1.62230       -1.30450
P         -2.08330        1.06380        1.34930
C         -1.04440        0.63450        2.84430
C         -1.54020        2.80060        0.86400
C         -3.80150        1.25650        2.00590
C          0.44750        0.59390        2.45310
C          1.32750        0.23120        3.65820
C          0.89570       -1.10090        4.28530
C         -0.59420       -1.08360        4.65850
C         -1.47630       -0.71210        3.45530
H         -1.18080        1.41720        3.60070
H          0.58710       -0.14530        1.65220
H          0.76990        1.55160        2.03710
H          1.25220        1.02920        4.41070
H          2.37900        0.19270        3.34800
H          1.07340       -1.91200        3.56530
H          1.50780       -1.32520        5.16800
H         -0.75680       -0.35220        5.46320
H         -0.90070       -2.06120        5.05070
H         -2.52780       -0.67070        3.76150
H         -1.39760       -1.49460        2.68900
C         -2.57350        3.42400       -0.09160
C         -2.14450        4.81530       -0.58120
C         -1.83640        5.75580        0.59040
C         -0.77740        5.13610        1.51130
C         -1.22700        3.75870        2.03020
H         -0.62560        2.61870        0.28700
H         -2.72480        2.75990       -0.94620
H         -3.53430        3.51300        0.43180
H         -2.93730        5.23370       -1.21490
H         -1.25460        4.71020       -1.21120
H         -1.49630        6.73090        0.21950
H         -2.75450        5.93750        1.16890
H         -0.56920        5.79550        2.36330
H          0.16590        5.02720        0.95700
H         -2.12770        3.89850        2.64080
H         -0.45460        3.34570        2.68770
C         -3.98490        1.94960        3.21690
C         -5.25340        2.16560        3.75240
C         -6.37370        1.67810        3.08020
C         -6.20730        0.97020        1.89110
C         -4.93910        0.74420        1.33160
C         -4.86250       -0.10020        0.09110
C         -5.07840        0.45590       -1.19160
C         -4.96590       -0.37520       -2.31160
C         -4.67400       -1.73750       -2.20370
C         -4.54070       -2.27900       -0.92370
C         -4.62460       -1.48920        0.22940
C         -4.54330       -2.14550        1.60520
C         -5.93850       -2.64040        2.03630
C         -5.50120        1.90980       -1.38270
C         -4.88510        2.57800       -2.62670
C         -4.50290       -2.60320       -3.44240
C         -3.51710       -3.28330        1.68500
C         -7.03970        2.01090       -1.45360
C         -3.35430       -2.08610       -4.33000
C         -5.81280       -2.71460       -4.24410
H         -3.12590        2.32170        3.76370
H         -5.36070        2.70560        4.68860
H         -7.37010        1.83330        3.48400
H         -7.07610        0.56120        1.38520
H         -5.10660        0.05430       -3.29840
H         -4.35160       -3.34370       -0.82500
H         -4.23180       -1.38290        2.32450
H         -6.30940       -3.39730        1.33440
H         -6.66230       -1.81940        2.06420
H         -5.89490       -3.09290        3.03460
H         -5.17790        2.47240       -0.50270
H         -5.36400        2.22350       -3.54750
H         -5.04020        3.66220       -2.57910
H         -3.81290        2.38300       -2.71490
H         -4.23160       -3.61200       -3.10270
H         -3.83410       -4.16700        1.11940
H         -3.38090       -3.59350        2.72760
H         -2.54820       -2.96960        1.29140
H         -7.42090        1.43150       -2.30340
H         -7.34920        3.05470       -1.58680
H         -7.51450        1.62910       -0.54510
H         -3.58710       -1.09520       -4.73740
H         -3.18390       -2.76480       -5.17420
H         -2.42600       -2.00240       -3.75650
H         -6.12890       -1.73280       -4.61670
H         -6.62250       -3.11610       -3.62430
H         -5.68190       -3.37550       -5.10930
C         -1.05900       -2.97180       -1.50890
H         -2.12710       -3.18010       -1.69620
H         -0.52810       -3.29410       -2.42630
C          0.13950       -5.69350        1.66130
C         -0.45140       -6.17600        0.48730
C         -0.82280       -5.28980       -0.52400
C         -0.61550       -3.90920       -0.38720
C         -0.02500       -3.43900        0.78860
C          0.35090       -4.32150        1.80680
H          0.43030       -6.38100        2.45110
H         -0.62280       -7.24250        0.36320
H         -1.28580       -5.67080       -1.43330
H          0.12360       -2.37090        0.89990
H          0.80780       -3.93750        2.71530
160
1e_TS_4H5_alpha, E=-3723.310573, G=-3722.045304
C          2.15880        1.28640        0.70540
C          0.18190        2.54360        0.74460
C          0.08750        2.49950       -0.65280
C          1.30990        2.34890       -1.50210
H          1.56840        0.37600        0.82610
H          1.04420        1.85200       -2.43350
O          1.39640        2.36600        1.29510
C          3.41320        1.19860        1.56080
H          4.04810        2.08440        1.39000
H          3.11630        1.18630        2.61840
O          4.09560        0.01170        1.21510
O          1.86710        3.60190       -1.96870
C          5.28980       -0.16530        1.95860
H          6.01710        0.62410        1.71010
H          5.06810       -0.07910        3.03630
C          2.21090        4.56130       -0.97120
H          2.93580        5.22050       -1.46380
H          2.72840        4.09100       -0.12360
N         -1.10720        2.88640       -1.23780
O         -1.16820        2.98190       -2.49060
O         -2.10490        3.13520       -0.51430
C          2.40350        1.49530       -0.79670
H          3.36450        2.00010       -0.95290
O          2.45860        0.18130       -1.34980
C          3.15530        0.08810       -2.59850
H          3.03370       -0.95840       -2.89520
H          2.66610        0.70890       -3.36310
C          4.61870        0.45330       -2.48380
C          5.14050        1.56200       -3.15950
C          5.46010       -0.29770       -1.65150
C          6.48840        1.90880       -3.02140
H          4.48550        2.16340       -3.78600
C          6.80320        0.04760       -1.50730
H          5.05360       -1.13680       -1.09710
C          7.32140        1.15090       -2.19550
H          6.88220        2.77220       -3.55080
H          7.44060       -0.54150       -0.85380
H          8.36840        1.42000       -2.08350
C          1.04090        5.38370       -0.46100
C          0.96730        5.75640        0.88650
C          0.03300        5.80170       -1.33900
C         -0.09950        6.53010        1.35320
H          1.73600        5.41960        1.57830
C         -1.03720        6.56580       -0.87370
H          0.06950        5.47730       -2.37370
C         -1.10580        6.93650        0.47350
H         -0.14900        6.80430        2.40380
H         -1.82250        6.86880       -1.56140
H         -1.94130        7.52970        0.83540
C          5.87230       -1.52580        1.66080
C          5.03660       -2.60590        1.35130
C          7.25590       -1.73210        1.71980
C          5.57550       -3.86910        1.09860
H          3.96750       -2.43920        1.29340
C          7.79650       -2.99730        1.47570
H          7.91460       -0.89790        1.95050
C          6.95730       -4.06970        1.16150
H          4.91570       -4.69590        0.85160
H          8.87260       -3.14180        1.52110
H          7.37690       -5.05220        0.96350
P         -1.63090       -2.07950       -1.04500
C         -1.50340       -1.53770       -2.84000
C         -0.34300       -3.39730       -0.75620
C         -3.22880       -2.99760       -0.99490
C         -1.10360       -2.64500       -3.83330
C         -1.09160       -2.10530       -5.27430
C         -0.17120       -0.88360       -5.40820
C         -0.58320        0.21860       -4.42380
C         -0.59930       -0.29890       -2.97930
H         -2.52890       -1.22560       -3.07780
H         -0.10080       -3.01860       -3.58870
H         -1.79170       -3.49450       -3.76280
H         -2.11480       -1.82150       -5.56030
H         -0.77930       -2.90210       -5.96080
H          0.86550       -1.18710       -5.19820
H         -0.18920       -0.50510       -6.43780
H         -1.58750        0.58410       -4.68140
H          0.08970        1.08130       -4.49720
H         -0.94970        0.49250       -2.31150
H          0.42030       -0.53970       -2.66040
C          1.08410       -2.82090       -0.84960
C          2.12960       -3.92180       -0.61320
C          1.91310       -4.62530        0.73390
C          0.48360       -5.17190        0.85540
C         -0.56390       -4.07470        0.61230
H         -0.45380       -4.15670       -1.54040
H          1.25500       -2.35340       -1.82330
H          1.20840       -2.02300       -0.10550
H          3.13580       -3.49000       -0.66650
H          2.06040       -4.66200       -1.42350
H          2.63920       -5.43710        0.86400
H          2.09100       -3.90930        1.54830
H          0.32740       -5.61850        1.84510
H          0.33760       -5.97410        0.11770
H         -0.49220       -3.31640        1.40440
H         -1.57240       -4.49830        0.67440
C         -3.31570       -4.28180       -1.56330
C         -4.51950       -4.98370       -1.58830
C         -5.66590       -4.40680       -1.04010
C         -5.59130       -3.13920       -0.46560
C         -4.38620       -2.41910       -0.42790
C         -4.40360       -1.07880        0.24360
C         -4.20750       -1.00090        1.64280
C         -4.34130        0.24160        2.27350
C         -4.66430        1.40230        1.56060
C         -4.83360        1.29860        0.17860
C         -4.70650        0.08160       -0.49980
C         -4.95410        0.02210       -2.00320
C         -6.46660        0.01980       -2.29910
C         -3.91310       -2.24990        2.47050
C         -2.67800       -2.09520        3.37220
C         -4.82060        2.74870        2.25220
C         -4.24620        1.14900       -2.77520
C         -5.15100       -2.65770        3.29140
C         -3.47050        3.26880        2.77880
C         -5.87320        2.70250        3.37430
H         -2.43450       -4.75380       -1.98390
H         -4.55780       -5.97440       -2.03170
H         -6.61100       -4.94210       -1.05310
H         -6.47710       -2.69010       -0.02570
H         -4.20240        0.30170        3.34960
H         -5.06910        2.19630       -0.38480
H         -4.55690       -0.92980       -2.37120
H         -6.93270        0.94040       -1.92750
H         -6.96200       -0.83000       -1.81640
H         -6.64960       -0.04370       -3.37850
H         -3.69630       -3.06930        1.77860
H         -2.82900       -1.33870        4.15050
H         -2.45240       -3.04470        3.87180
H         -1.79970       -1.80520        2.78640
H         -5.17430        3.46070        1.49450
H         -4.70870        2.12310       -2.57960
H         -4.31580        0.96370       -3.85380
H         -3.19000        1.23470       -2.50530
H         -5.42470       -1.86810        4.00160
H         -4.95390       -3.57420        3.86050
H         -6.01250       -2.83780        2.63850
H         -3.08620        2.61460        3.56960
H         -3.58290        4.27560        3.19940
H         -2.73160        3.30280        1.97250
H         -5.56430        2.02710        4.18110
H         -6.84160        2.35490        2.99650
H         -6.01230        3.69870        3.81060
Cu        -1.33830       -0.40630        0.34250
O         -0.75310        0.98060        1.46220
C         -0.74330        0.98850        2.87300
H         -0.77420        2.03160        3.22140
H         -1.66800        0.51970        3.23280
C          2.70350       -0.92040        4.69170
C          2.19840        0.27510        5.21100
C          1.08920        0.88280        4.61720
C          0.46110        0.30830        3.50430
C          0.96820       -0.89750        3.00310
C          2.08140       -1.50540        3.58550
H          3.57420       -1.39020        5.14080
H          2.67680        0.74270        6.06760
H          0.71510        1.82470        5.01290
H          0.50620       -1.34710        2.12880
H          2.47100       -2.43140        3.17390
H         -0.45800        3.19350        1.32840
160
1e_TS_4H5_beta, E=-3723.32026, G=-3722.052459
Cu         1.14440        0.14120       -0.03200
O         -0.70590        0.56130       -0.24970
C         -3.47310        0.63830       -2.47550
C         -1.09240        0.77040       -2.10670
C         -0.95060       -0.52260       -2.65840
C         -2.09210       -1.49500       -2.74250
H         -3.60330        0.75630       -3.55780
H         -2.31630       -1.76970       -3.77900
O         -2.28530        1.37940       -2.11010
C         -4.63130        1.28890       -1.73740
H         -5.55390        0.74330       -1.97510
H         -4.45410        1.21110       -0.65480
O         -4.73120        2.64370       -2.14470
O         -1.82900       -2.76180       -2.11750
C         -5.63000        3.39790       -1.33760
H         -5.80620        4.32250       -1.89890
H         -6.59640        2.87870       -1.24330
C         -1.31980       -2.73080       -0.78180
H         -2.10990       -2.48240       -0.06350
H         -0.55080       -1.95400       -0.68750
N          0.32470       -0.94600       -2.92820
O          0.51560       -2.00340       -3.57500
O          1.31570       -0.25960       -2.49320
C         -3.35540       -0.84990       -2.13390
H         -3.30480       -0.94880       -1.04120
O         -4.55370       -1.42450       -2.63870
C         -4.83540       -2.77800       -2.25750
H         -5.77950       -2.99750       -2.76850
H         -4.06990       -3.45640       -2.64620
C         -4.99150       -2.97000       -0.76390
C         -4.42440       -4.07890       -0.12760
C         -5.71980       -2.04630       -0.00070
C         -4.59880       -4.27640        1.24540
H         -3.82570       -4.77970       -0.70310
C         -5.88030       -2.23140        1.37200
H         -6.14890       -1.17520       -0.48820
C         -5.32430       -3.35180        1.99820
H         -4.15000       -5.14140        1.72610
H         -6.42850       -1.49850        1.95680
H         -5.44350       -3.49170        3.06860
C         -0.72740       -4.07920       -0.46630
C         -1.02080       -4.72660        0.73820
C          0.16520       -4.67820       -1.36660
C         -0.42480       -5.95340        1.04730
H         -1.71820       -4.26880        1.43470
C          0.76390       -5.89950       -1.05740
H          0.38650       -4.16850       -2.29910
C          0.47220       -6.54070        0.15240
H         -0.66260       -6.44780        1.98560
H          1.46100       -6.35150       -1.75860
H          0.93840       -7.49270        0.39230
C         -5.07310        3.72610        0.03700
C         -3.73990        4.13900        0.16790
C         -5.87760        3.65760        1.17990
C         -3.22600        4.48970        1.41680
H         -3.11000        4.16750       -0.71510
C         -5.36730        4.01600        2.43200
H         -6.90870        3.32300        1.09200
C         -4.03990        4.43440        2.55280
H         -2.18950        4.80290        1.50740
H         -6.00250        3.95630        3.31160
H         -3.63830        4.70410        3.52560
P          3.11490       -0.65210        0.50400
C          3.04440       -1.84010        1.95840
C          3.85140       -1.50550       -0.99880
C          4.41050        0.56270        1.00800
C          1.87820       -2.84390        1.81380
C          1.75920       -3.75580        3.04510
C          1.59740       -2.94800        4.33740
C          2.75180       -1.95190        4.49540
C          2.87200       -1.03550        3.26870
H          3.98880       -2.40010        1.99940
H          0.94460       -2.28090        1.69060
H          1.97930       -3.45750        0.91770
H          2.66070       -4.38240        3.11730
H          0.91290       -4.43560        2.90270
H          0.64710       -2.39480        4.30190
H          1.54410       -3.61710        5.20550
H          3.69420       -2.50360        4.62700
H          2.61510       -1.33840        5.39500
H          3.70380       -0.33980        3.41100
H          1.96110       -0.42690        3.18540
C          5.35270       -1.84020       -0.97410
C          5.79900       -2.37710       -2.34710
C          4.96820       -3.58930       -2.79140
C          3.46800       -3.26660       -2.77480
C          3.03290       -2.74740       -1.39910
H          3.67840       -0.74590       -1.77280
H          5.94740       -0.95720       -0.72200
H          5.55250       -2.59640       -0.20080
H          6.86590       -2.63240       -2.31310
H          5.68900       -1.57260       -3.08930
H          5.28160       -3.91740       -3.79080
H          5.16370       -4.42860       -2.10690
H          2.87920       -4.15690       -3.02970
H          3.22810       -2.50640       -3.52800
H          3.19320       -3.54220       -0.66020
H          1.96570       -2.51650       -1.40960
C          5.59230        0.08990        1.61080
C          6.59920        0.95860        2.02320
C          6.43810        2.33340        1.84010
C          5.27260        2.81550        1.24970
C          4.24690        1.95180        0.82520
C          3.02340        2.59430        0.24070
C          2.95080        2.86120       -1.14650
C          1.87320        3.61230       -1.62950
C          0.88000        4.11880       -0.78200
C          0.96360        3.81840        0.58000
C          2.01120        3.05680        1.11180
C          2.07810        2.79860        2.61510
C          2.45910        4.08600        3.37000
C          4.07090        2.42610       -2.08950
C          3.57590        1.93980       -3.46170
C         -0.19880        5.06040       -1.29960
C          0.78300        2.19120        3.17880
C          5.09150        3.56950       -2.26300
C         -0.95190        4.52260       -2.52740
C          0.41260        6.44420       -1.59940
H          5.72740       -0.97510        1.76910
H          7.49880        0.56420        2.48670
H          7.21110        3.02610        2.16050
H          5.13570        3.88490        1.11920
H          1.82780        3.84190       -2.68950
H          0.20450        4.21240        1.25140
H          2.87190        2.06770        2.79440
H          1.70150        4.86470        3.22020
H          3.42040        4.47770        3.01940
H          2.53940        3.89300        4.44660
H          4.59550        1.58670       -1.61860
H          3.15300        2.76100       -4.05310
H          4.41960        1.53280       -4.03210
H          2.81600        1.16130       -3.35870
H         -0.93140        5.19420       -0.49290
H         -0.06040        2.88870        3.11710
H          0.91980        1.93070        4.23510
H          0.50730        1.28040        2.63740
H          4.60880        4.44530       -2.71390
H          5.91210        3.25640       -2.91980
H          5.51990        3.87500       -1.30330
H         -0.27600        4.36960       -3.37700
H         -1.71760        5.24130       -2.84330
H         -1.45090        3.57410       -2.31360
H          1.15160        6.37240       -2.40680
H          0.91680        6.85280       -0.71640
H         -0.36430        7.15210       -1.91190
C         -1.53710        1.28590        0.62870
H         -0.96710        2.09070        1.10740
H         -2.32130        1.78280        0.04840
C         -3.35420       -1.08950        3.76110
C         -3.97240        0.07860        3.30600
C         -3.39640        0.82420        2.27500
C         -2.18690        0.42140        1.69170
C         -1.58080       -0.75490        2.14780
C         -2.15820       -1.50870        3.17230
H         -3.80840       -1.67580        4.55510
H         -4.91150        0.40580        3.74540
H         -3.88720        1.72630        1.92250
H         -0.65450       -1.07780        1.68780
H         -1.67630       -2.42530        3.50360
H         -0.27690        1.47240       -2.21570
160
1e_TS_5H4_alpha, E=-3723.316424, G=-3722.051372
C         -0.60350       -0.32810        2.30160
C         -0.36230        1.06440        2.42600
H          0.24770        1.40060        3.25550
O         -1.34790        1.94800        2.17050
C         -1.84480       -0.87780        1.69950
H         -1.62510       -1.75700        1.08690
C         -2.50680        0.17330        0.79480
H         -3.55320       -0.10320        0.65570
C         -2.52420        1.57170        1.41350
H         -2.60720        2.30450        0.60870
N          0.27490       -1.19310        2.91010
O          1.30510       -0.75370        3.49520
O          0.03300       -2.43410        2.86950
C         -3.70010        1.74940        2.37920
H         -3.67090        2.76540        2.80070
H         -3.61640        1.02340        3.19880
O         -4.87920        1.53460        1.62750
O         -2.77420       -1.25800        2.74440
O         -1.85040        0.18940       -0.47860
C         -6.07530        1.58520        2.38980
H         -5.99040        0.94460        3.28160
H         -6.24560        2.61480        2.74820
C         -3.25470       -2.59830        2.63420
H         -3.77860       -2.78320        3.57900
H         -2.40390       -3.28940        2.57660
C         -2.58330       -0.52250       -1.47620
H         -1.86180       -0.74930       -2.26350
H         -2.94110       -1.48320       -1.07920
C         -7.22270        1.11950        1.52310
C         -9.36640        0.25770       -0.07490
C         -8.28920        0.40970        2.08770
C         -7.23490        1.38970        0.14830
C         -8.30020        0.95980       -0.64480
C         -9.35820       -0.01660        1.29540
H         -8.27950        0.17910        3.15060
H         -6.39740        1.90990       -0.30470
H         -8.28660        1.16430       -1.71110
H        -10.17610       -0.57210        1.74630
H        -10.19270       -0.08000       -0.69470
C         -4.19820       -2.81280        1.46620
C         -5.97060       -3.18900       -0.68190
C         -3.98270       -3.83770        0.53840
C         -5.30940       -1.97260        1.30050
C         -6.19080       -2.15520        0.23620
C         -4.86430       -4.02770       -0.53180
H         -3.12520       -4.49590        0.65460
H         -5.46660       -1.15740        1.99920
H         -7.04050       -1.48970        0.12050
H         -4.68310       -4.82680       -1.24580
H         -6.65510       -3.33200       -1.51390
C         -3.73610        0.27240       -2.06070
C         -5.82420        1.72280       -3.25820
C         -4.83140       -0.39330       -2.62330
C         -3.69850        1.67120       -2.09910
C         -4.73780        2.39400       -2.68970
C         -5.86730        0.32600       -3.22250
H         -4.88000       -1.47750       -2.57800
H         -2.85640        2.19030       -1.65670
H         -4.69670        3.47990       -2.70710
H         -6.71500       -0.20380       -3.64880
H         -6.63370        2.28320       -3.71790
P          2.58850       -0.99300       -1.50630
C          1.88840       -2.71930       -1.25830
C          2.03080       -0.35360       -3.16910
C          4.39370       -1.27460       -1.74400
C          1.77090       -3.57780       -2.53210
C          1.23840       -4.98330       -2.19930
C         -0.09780       -4.91820       -1.44520
C          0.03920       -4.07590       -0.17100
C          0.55440       -2.66600       -0.48550
H          2.62940       -3.19090       -0.59800
H          1.08440       -3.09780       -3.24170
H          2.74230       -3.66220       -3.03060
H          1.97840       -5.50860       -1.57810
H          1.13260       -5.56240       -3.12510
H         -0.86150       -4.46710       -2.09640
H         -0.44580       -5.92970       -1.20130
H          0.73950       -4.56450        0.52090
H         -0.91890       -4.00180        0.35500
H          0.68190       -2.11060        0.44800
H         -0.19820       -2.12400       -1.07050
C          0.50420       -0.16570       -3.20280
C          0.03530        0.42120       -4.54430
C          0.76950        1.72570       -4.88520
C          2.29190        1.53410       -4.84220
C          2.74250        0.97850       -3.48260
H          2.30570       -1.09010       -3.93450
H          0.00690       -1.12520       -3.03160
H          0.20620        0.49980       -2.38150
H         -1.04870        0.58990       -4.50620
H          0.21480       -0.31680       -5.33960
H          0.45720        2.08820       -5.87260
H          0.49020        2.49850       -4.15780
H          2.80250        2.48530       -5.03780
H          2.60010        0.83790       -5.63590
H          2.49510        1.70340       -2.69500
H          3.83020        0.84720       -3.46800
C          4.85680       -1.84680       -2.94350
C          6.21100       -2.10380       -3.14850
C          7.13240       -1.78730       -2.14900
C          6.68780       -1.21130       -0.96050
C          5.32720       -0.94370       -0.73780
C          4.95420       -0.29850        0.56180
C          4.98710        1.11080        0.67240
C          4.75950        1.69200        1.92490
C          4.50620        0.91940        3.06420
C          4.45060       -0.46840        2.91860
C          4.66510       -1.09780        1.68760
C          4.64190       -2.62010        1.59500
C          5.95140       -3.21200        2.15130
C          5.31910        1.99370       -0.52750
C          4.29970        3.12490       -0.73170
C          4.28250        1.55980        4.42670
C          3.41830       -3.24770        2.28320
C          6.75090        2.54940       -0.41120
C          2.90710        2.24840        4.49630
C          5.41150        2.53370        4.80770
H          4.16020       -2.08750       -3.73880
H          6.54120       -2.54540       -4.08410
H          8.19100       -1.98180       -2.29550
H          7.40060       -0.95250       -0.18280
H          4.79890        2.77390        2.01580
H          4.22790       -1.07480        3.79100
H          4.59540       -2.89070        0.53470
H          6.07160       -2.95350        3.21040
H          6.82130       -2.82670        1.60750
H          5.94940       -4.30540        2.06550
H          5.28370        1.36980       -1.42590
H          4.31570        3.84750        0.09190
H          4.51760        3.67220       -1.65630
H          3.28230        2.72980       -0.80620
H          4.28090        0.74920        5.16780
H          3.46990       -3.14190        3.37220
H          3.37420       -4.32020        2.05710
H          2.48100       -2.78430        1.96460
H          6.85240        3.17770        0.48190
H          7.00220        3.15940       -1.28720
H          7.48260        1.73690       -0.33750
H          2.84410        3.06710        3.76980
H          2.73360        2.66820        5.49480
H          2.11500        1.52810        4.27400
H          5.43800        3.39840        4.13400
H          6.39080        2.04340        4.76520
H          5.26090        2.91280        5.82540
Cu         1.87010        0.34810        0.07510
O          0.92770        1.52350        1.22170
C          1.23890        2.90380        1.25000
H          0.75580        3.35310        2.13040
H          2.31980        3.03200        1.38870
C         -0.02370        5.09220       -2.26650
C          0.89150        5.65390       -1.36970
C          1.29400        4.93740       -0.24180
C          0.79060        3.65310        0.00840
C         -0.12060        3.09320       -0.89330
C         -0.52730        3.81260       -2.02270
H         -0.33760        5.64600       -3.14720
H          1.29440        6.64690       -1.55190
H          2.01270        5.37490        0.44860
H         -0.50320        2.09560       -0.70860
H         -1.23720        3.36920       -2.71560
160
1e_TS_5H4_beta, E=-3723.319339, G=-3722.051691
C         -0.57090       -0.38020       -2.51590
C         -0.33950        1.01020       -2.68520
H          0.43920        1.31480       -3.37470
O         -1.39080        1.85440       -2.73210
C         -1.86170       -0.95690       -2.06080
H         -2.10900       -1.82860       -2.67600
C         -3.00490        0.06260       -2.22990
H         -3.79290       -0.17010       -1.50910
C         -2.56890        1.49980       -1.96990
H         -3.34550        2.16560       -2.35130
N          0.46780       -1.24420       -2.75790
O          1.62690       -0.78500       -3.00570
O          0.25830       -2.48490       -2.72090
C         -2.33960        1.80120       -0.49230
H         -1.95320        2.82440       -0.39190
H         -1.60110        1.11160       -0.07000
O         -3.59120        1.65930        0.15540
O         -1.73370       -1.39680       -0.68650
O         -3.49640       -0.00570       -3.57020
C         -3.53410        2.01120        1.52960
H         -2.73580        1.44640        2.03410
H         -3.27740        3.08010        1.62850
C         -2.28250       -2.68110       -0.41300
H         -1.68310       -3.08240        0.41290
H         -2.12480       -3.34990       -1.26980
C         -4.69490       -0.78040       -3.68750
H         -4.87750       -0.85260       -4.76460
H         -4.53710       -1.79910       -3.30270
C         -4.86590        1.71440        2.17430
C         -7.33830        1.16090        3.38480
C         -4.92490        1.30550        3.51210
C         -6.05510        1.84400        1.44600
C         -7.28350        1.56640        2.04790
C         -6.15460        1.03260        4.11690
H         -4.00530        1.19230        4.08200
H         -6.01370        2.12850        0.40020
H         -8.19710        1.65570        1.46680
H         -6.18610        0.70900        5.15380
H         -8.29490        0.93990        3.85050
C         -3.73840       -2.67830        0.00900
C         -6.36710       -2.80700        0.98970
C         -4.57090       -3.75190       -0.33000
C         -4.24240       -1.65820        0.82640
C         -5.54800       -1.72140        1.31520
C         -5.87920       -3.81940        0.15930
H         -4.19150       -4.54360       -0.97260
H         -3.61490       -0.80330        1.05320
H         -5.92550       -0.92300        1.94480
H         -6.51500       -4.65820       -0.11180
H         -7.38340       -2.85630        1.37170
C         -5.86300       -0.12630       -2.97750
C         -7.95900        1.15130       -1.61580
C         -6.55490       -0.78990       -1.95990
C         -6.22020        1.19180       -3.29940
C         -7.26220        1.82770       -2.62490
C         -7.60140       -0.15610       -1.28310
H         -6.26240       -1.79690       -1.67710
H         -5.66750        1.71810       -4.07350
H         -7.53220        2.84840       -2.88250
H         -8.11590       -0.67910       -0.48240
H         -8.76990        1.64720       -1.08880
Cu         1.59080        0.29550       -0.23830
O          0.58230        1.60240       -1.19500
P          2.03940       -1.30570        1.18250
C          1.03260       -0.98500        2.72470
C          1.44100       -2.96210        0.52610
C          3.75880       -1.60400        1.78890
C         -0.46630       -0.90410        2.37030
C         -1.31630       -0.60550        3.61350
C         -0.85920        0.68630        4.30390
C          0.63570        0.62640        4.65250
C          1.49610        0.31020        3.41830
H          1.17980       -1.82380        3.41670
H         -0.61740       -0.11630        1.62040
H         -0.80770       -1.83060        1.90240
H         -1.23200       -1.44460        4.31890
H         -2.37420       -0.54340        3.32830
H         -1.03780        1.53680        3.63060
H         -1.45470        0.87100        5.20690
H          0.79760       -0.15030        5.41370
H          0.96400        1.57620        5.09270
H          2.54930        0.22800        3.70960
H          1.42760        1.14110        2.70420
C          2.42620       -3.49100       -0.53260
C          1.91840       -4.78800       -1.17960
C          1.60190       -5.86050       -0.12960
C          0.60470       -5.32440        0.90650
C          1.13490       -4.04520        1.57840
H          0.51500       -2.69050        0.00420
H          2.57590       -2.72960       -1.30160
H          3.39630       -3.68280       -0.05440
H          2.66910       -5.15510       -1.89180
H          1.01580       -4.55750       -1.75610
H          1.20270       -6.76220       -0.61130
H          2.52830       -6.15810        0.38440
H          0.39730       -6.08100        1.67360
H         -0.35150       -5.10470        0.41010
H          2.05300       -4.29800        2.12290
H          0.40930       -3.69020        2.31830
C          3.93480       -2.46370        2.88940
C          5.20240       -2.79650        3.36280
C          6.32920       -2.26520        2.73630
C          6.17040       -1.39030        1.66330
C          4.90270       -1.03540        1.17390
C          4.82900       -0.00920        0.07920
C          5.00130       -0.37060       -1.27630
C          4.89670        0.62420       -2.25550
C          4.62670        1.95700       -1.93720
C          4.51450        2.30100       -0.58610
C          4.63390        1.34940        0.43410
C          4.67860        1.79260        1.89520
C          6.13810        2.09290        2.29870
C          5.37560       -1.79140       -1.69000
C          4.71330       -2.25380       -3.00120
C          4.52970        3.02430       -3.01840
C          3.79110        2.99950        2.22130
C          6.90880       -1.92140       -1.81240
C          3.62380        2.60870       -4.19090
C          5.93450        3.40660       -3.52530
H          3.07120       -2.87980        3.39540
H          5.30440       -3.46410        4.21340
H          7.32590       -2.51540        3.08860
H          7.04640       -0.95040        1.19800
H          5.02450        0.34640       -3.29630
H          4.33490        3.34020       -0.32560
H          4.33430        0.95780        2.51260
H          6.53710        2.91590        1.69330
H          6.78560        1.22270        2.15700
H          6.19000        2.38900        3.35360
H          5.05120       -2.46800       -0.89420
H          5.17640       -1.77280       -3.87180
H          4.84990       -3.33520       -3.12080
H          3.64450       -2.02740       -3.02340
H          4.08990        3.91940       -2.55680
H          4.17620        3.92390        1.77730
H          3.75480        3.15010        3.30640
H          2.77200        2.86090        1.86040
H          7.28880       -1.23570       -2.57970
H          7.18410       -2.94260       -2.10280
H          7.41560       -1.68760       -0.87150
H          4.05320        1.77000       -4.75060
H          3.49890        3.44360       -4.89000
H          2.63260        2.30130       -3.84140
H          6.42360        2.54130       -3.98930
H          6.56990        3.75210       -2.70210
H          5.87480        4.20560       -4.27410
C          1.00310        2.94730       -1.32720
H          2.01810        2.99670       -1.73960
H          0.33270        3.44280       -2.04530
C          0.90720        5.26020        2.33420
C          1.56980        5.73890        1.19850
C          1.59830        4.97690        0.03060
C          0.96600        3.72680       -0.02580
C          0.31530        3.25140        1.11730
C          0.28170        4.01380        2.28910
H          0.88660        5.85160        3.24540
H          2.06930        6.70380        1.22590
H          2.12080        5.35220       -0.84730
H         -0.14320        2.27140        1.09200
H         -0.22470        3.62660        3.16910
160
1e_D_4H5_alpha, E=-3723.32523, G=-3722.0595
C         -2.55010        1.45840        0.29120
C         -0.30420        2.09360        0.65450
C         -0.34110        1.42520        1.98910
C         -1.64080        1.23760        2.70150
H         -2.18540        0.67460       -0.37850
H         -1.50510        0.41180        3.40220
O         -1.59760        2.52760        0.32460
C         -3.79860        2.05730       -0.33870
H         -4.32060        2.72440        0.36750
H         -3.49220        2.65100       -1.21010
O         -4.62680        0.97980       -0.72930
O         -2.06680        2.29970        3.58220
C         -5.74900        1.37730       -1.50320
H         -6.46460        1.94690       -0.88940
H         -5.41400        2.04290       -2.31660
C         -2.23550        3.61250        3.05650
H         -2.79970        4.13880        3.83660
H         -2.85710        3.60800        2.15290
N          0.79970        1.14800        2.60550
O          0.87790        0.80800        3.82020
O          1.93390        1.24420        1.90720
C         -2.74010        0.81430        1.68690
H         -3.72290        1.06760        2.10720
O         -2.64420       -0.59670        1.47260
C         -3.22640       -1.42020        2.47660
H         -2.67020       -2.36400        2.42500
H         -3.05580       -1.00910        3.48130
C         -4.70520       -1.68410        2.26390
C         -5.51720       -2.02670        3.35290
C         -5.26080       -1.65850        0.97950
C         -6.86160       -2.35310        3.16010
H         -5.09610       -2.03890        4.35630
C         -6.60600       -1.98190        0.78470
H         -4.64790       -1.35030        0.14210
C         -7.40850       -2.33430        1.87320
H         -7.48190       -2.61510        4.01350
H         -7.02300       -1.95240       -0.21730
H         -8.45520       -2.58530        1.72190
C         -0.93990        4.35470        2.78010
C         -0.87430        5.29930        1.74910
C          0.20430        4.10370        3.54660
C          0.31490        5.98470        1.48660
H         -1.75000        5.47760        1.12980
C          1.39690        4.77840        3.27930
H          0.17080        3.33040        4.30770
C          1.45600        5.72400        2.25040
H          0.35540        6.70670        0.67510
H          2.28350        4.55870        3.86850
H          2.38610        6.24370        2.03740
C         -6.40190        0.14280       -2.07730
C         -5.60770       -0.89980       -2.57410
C         -7.79420        0.02190       -2.13150
C         -6.19620       -2.04820       -3.10390
H         -4.52850       -0.81330       -2.51590
C         -8.38700       -1.12320       -2.67230
H         -8.41930        0.81970       -1.73740
C         -7.58950       -2.16370       -3.15530
H         -5.56810       -2.85430       -3.47450
H         -9.47000       -1.20700       -2.70280
H         -8.04900       -3.05890       -3.56530
P          2.01410       -2.27510        0.06870
C          2.30280       -3.12810        1.72350
C          0.49040       -3.01000       -0.72290
C          3.39720       -2.88210       -0.99760
C          2.07830       -4.65190        1.75920
C          2.41850       -5.22800        3.14570
C          1.63650       -4.52510        4.26340
C          1.87880       -3.01040        4.22580
C          1.52160       -2.41930        2.85420
H          3.37080       -2.94070        1.90460
H          1.03060       -4.87930        1.52140
H          2.69450       -5.14960        1.00470
H          3.49640       -5.10500        3.32710
H          2.21770       -6.30670        3.15270
H          0.56190       -4.72200        4.13290
H          1.91840       -4.93600        5.24090
H          2.93840       -2.80510        4.43950
H          1.29460       -2.50360        5.00380
H          1.72770       -1.34530        2.85360
H          0.44240       -2.52670        2.69060
C         -0.75070       -2.85260        0.17650
C         -2.02750       -3.32370       -0.53740
C         -2.23340       -2.57920       -1.86120
C         -1.01120       -2.74530       -2.77560
C          0.27990       -2.29620       -2.07460
H          0.66040       -4.07900       -0.90380
H         -0.62450       -3.42370        1.10160
H         -0.87140       -1.80140        0.46320
H         -2.89180       -3.17300        0.11900
H         -1.95820       -4.40390       -0.73380
H         -3.13950       -2.93670       -2.36610
H         -2.39060       -1.51350       -1.64320
H         -1.14120       -2.17520       -3.70470
H         -0.91640       -3.80170       -3.06500
H          0.23260       -1.21670       -1.87580
H          1.14430       -2.45900       -2.72970
C          3.44810       -4.23800       -1.37080
C          4.52560       -4.75880       -2.08540
C          5.58650       -3.92370       -2.43750
C          5.53540       -2.57130       -2.10520
C          4.44460       -2.02400       -1.40990
C          4.42740       -0.53870       -1.20250
C          4.02930        0.30220       -2.27080
C          4.05750        1.68930       -2.07840
C          4.49010        2.26620       -0.87810
C          4.89250        1.41360        0.15230
C          4.86720        0.01990        0.01840
C          5.39810       -0.86270        1.14320
C          6.93740       -0.91710        1.08810
C          3.68530       -0.26180       -3.65170
C          2.34980        0.23600       -4.22940
C          4.57240        3.77630       -0.70200
C          4.90600       -0.43820        2.53670
C          4.83940        0.03440       -4.63140
C          3.19010        4.44740       -0.77000
C          5.53990        4.40780       -1.72070
H          2.63340       -4.90380       -1.10940
H          4.53560       -5.81000       -2.35840
H          6.44080       -4.31740       -2.98080
H          6.34370       -1.91030       -2.40440
H          3.75870        2.33790       -2.89780
H          5.23940        1.84900        1.08510
H          5.03970       -1.88110        0.96590
H          7.36370        0.08300        1.23240
H          7.28410       -1.29780        0.12070
H          7.32850       -1.57230        1.87570
H          3.60240       -1.34890       -3.56460
H          2.31170        1.32840       -4.30890
H          2.20530       -0.17270       -5.23630
H          1.50470       -0.09280       -3.61810
H          4.97820        3.96340        0.30120
H          5.37290        0.49940        2.86090
H          5.16540       -1.20610        3.27510
H          3.82290       -0.28760        2.54460
H          4.95890        1.11480       -4.77670
H          4.64220       -0.42070       -5.60930
H          5.78930       -0.36030       -4.25520
H          2.73350        4.30820       -1.75740
H          3.27540        5.52580       -0.59140
H          2.51370        4.03670       -0.01340
H          5.17520        4.27430       -2.74620
H          6.53470        3.95290       -1.65520
H          5.64100        5.48430       -1.53910
Cu         1.84670       -0.12160        0.42770
O          0.21140        1.22010       -0.37190
C          0.50390        1.91290       -1.60930
H          1.01130        2.85310       -1.37620
H          1.22240        1.26630       -2.10880
C         -2.98910        2.61950       -4.05240
C         -2.24010        3.69710       -3.57020
C         -1.11090        3.46720       -2.78070
C         -0.71010        2.16210       -2.47210
C         -1.45680        1.08890       -2.97490
C         -2.59430        1.31220       -3.75180
H         -3.87330        2.79620       -4.65870
H         -2.54150        4.71570       -3.79880
H         -0.54510        4.30740       -2.38550
H         -1.15400        0.07440       -2.74400
H         -3.17110        0.46910       -4.12120
H          0.31960        2.99360        0.67350
160
1e_D_4H5_beta, E=-3723.330221, G=-3722.061266
Cu        -1.48100        0.12390       -0.80250
O          0.73680       -0.41130       -0.39660
C          3.70000       -0.58970       -1.89930
C          1.24140       -0.70310       -1.73530
C          1.22250        0.56590       -2.50270
C          2.38440        1.51150       -2.49190
H          4.00280       -0.73780       -2.94510
H          2.75650        1.69750       -3.50620
O          2.48720       -1.32700       -1.67710
C          4.75240       -1.22000       -0.99460
H          5.62720       -0.56180       -0.92720
H          4.32100       -1.34560        0.00480
O          5.13490       -2.47470       -1.55760
O          2.04930        2.83100       -2.02060
C          5.54080       -3.44910       -0.60950
H          6.24850       -4.10150       -1.13730
H          6.09470       -2.98650        0.22150
C          1.25990        2.92140       -0.83650
H          1.86580        2.72240        0.05770
H          0.45610        2.17440       -0.85310
N          0.06300        0.93540       -3.03680
O         -0.07190        1.93790       -3.78680
O         -1.02810        0.21360       -2.75290
C          3.55040        0.91980       -1.66930
H          3.37110        1.10770       -0.60390
O          4.80340        1.46580       -2.06810
C          5.05150        2.83860       -1.73180
H          6.04140        3.03340       -2.15800
H          4.32820        3.49420       -2.22530
C          5.06570        3.10200       -0.24080
C          4.22840        4.06910        0.32640
C          5.93080        2.37880        0.59250
C          4.25920        4.31970        1.70180
H          3.54280        4.62180       -0.30940
C          5.96890        2.62940        1.96410
H          6.57520        1.61850        0.15860
C          5.13180        3.60240        2.52330
H          3.60310        5.07400        2.12790
H          6.64540        2.06420        2.59950
H          5.15980        3.79640        3.59210
C          0.66830        4.30700       -0.77360
C          0.72540        5.06750        0.39910
C          0.01740        4.83180       -1.90000
C          0.13060        6.33220        0.45540
H          1.23830        4.67060        1.27100
C         -0.56480        6.09770       -1.84910
H         -0.02940        4.22700       -2.80070
C         -0.51230        6.85140       -0.67010
H          0.17980        6.91160        1.37340
H         -1.06980        6.49560       -2.72530
H         -0.97120        7.83560       -0.63120
C          4.39410       -4.28950       -0.06890
C          3.17590       -4.36240       -0.75140
C          4.56730       -5.04720        1.09640
C          2.14670       -5.17790       -0.27470
H          3.03510       -3.75450       -1.63670
C          3.54090       -5.86520        1.57330
H          5.50800       -4.99040        1.64040
C          2.32310       -5.93330        0.88770
H          1.20510       -5.22090       -0.81280
H          3.68780       -6.44240        2.48240
H          1.52020       -6.56560        1.25730
P         -2.78010        0.84370        0.81880
C         -1.90570        1.34820        2.39300
C         -3.68740        2.38870        0.18970
C         -4.14670       -0.23720        1.43310
C         -0.63060        2.14670        2.06400
C          0.07510        2.61650        3.34670
C          0.36640        1.44920        4.30260
C         -0.89380        0.62030        4.58860
C         -1.55890        0.14320        3.28770
H         -2.59560        1.99220        2.95290
H          0.03860        1.49920        1.48430
H         -0.85640        3.00870        1.42680
H         -0.56200        3.35700        3.85170
H          1.01020        3.12880        3.08600
H          1.12370        0.79790        3.85020
H          0.79310        1.82850        5.23980
H         -1.61600        1.22580        5.15580
H         -0.64480       -0.24560        5.21480
H         -2.45550       -0.44340        3.51370
H         -0.86790       -0.51920        2.75140
C         -3.90200        3.52180        1.21460
C         -4.70620        4.67740        0.59470
C         -4.00880        5.23290       -0.65310
C         -3.76400        4.12210       -1.68200
C         -2.99270        2.94100       -1.07440
H         -4.67320        2.00210       -0.10580
H         -4.41930        3.16170        2.10940
H         -2.92860        3.90820        1.54390
H         -4.84410        5.46780        1.34330
H         -5.70920        4.31440        0.32670
H         -4.60530        6.03990       -1.09730
H         -3.04420        5.67110       -0.36360
H         -3.20550        4.51320       -2.54120
H         -4.72970        3.75950       -2.06470
H         -1.97620        3.26750       -0.81830
H         -2.88560        2.14820       -1.82260
C         -5.06080        0.30750        2.35390
C         -6.13680       -0.43110        2.83980
C         -6.32080       -1.74320        2.40160
C         -5.41690       -2.29870        1.49940
C         -4.31410       -1.57570        1.01100
C         -3.38670       -2.28310        0.06660
C         -3.49340       -2.05010       -1.33030
C         -2.68030       -2.78410       -2.19990
C         -1.79290       -3.76480       -1.73810
C         -1.70710       -3.97350       -0.36110
C         -2.48360       -3.25340        0.55870
C         -2.42360       -3.63950        2.03950
C         -3.15260       -4.98340        2.25450
C         -4.58140       -1.13010       -1.88850
C         -4.21350       -0.42650       -3.20360
C         -0.99470       -4.62620       -2.70890
C         -1.00040       -3.73100        2.61990
C         -5.89210       -1.92650       -2.05950
C          0.13700       -3.83840       -3.39310
C         -1.90400       -5.29530       -3.75680
H         -4.93080        1.32420        2.70660
H         -6.82500        0.01690        3.55060
H         -7.15980       -2.33230        2.76060
H         -5.55860       -3.31890        1.15710
H         -2.76210       -2.60870       -3.26690
H         -1.03690       -4.74500        0.00870
H         -2.95710       -2.87600        2.61430
H         -2.63420       -5.79080        1.72330
H         -4.18210       -4.94870        1.88550
H         -3.17980       -5.24070        3.32000
H         -4.77240       -0.34470       -1.15010
H         -4.16500       -1.13260       -4.04150
H         -4.98500        0.31300       -3.44830
H         -3.24900        0.08150       -3.13260
H         -0.53260       -5.43190       -2.12310
H         -0.37350       -4.44390        2.07260
H         -1.04870       -4.06950        3.66140
H         -0.49050       -2.76550        2.61520
H         -5.75110       -2.73680       -2.78520
H         -6.69210       -1.27300       -2.42790
H         -6.22090       -2.36950       -1.11440
H         -0.26290       -2.97580       -3.94010
H          0.67310       -4.47440       -4.10730
H          0.86370       -3.46840       -2.66330
H         -2.35740       -4.55340       -4.42420
H         -2.71330       -5.85700       -3.27710
H         -1.32380       -5.98850       -4.37680
C          0.83600       -1.50870        0.52760
H         -0.12290       -1.53230        1.05040
H          0.92980       -2.45660       -0.01070
C          4.08850       -1.03640        3.33350
C          3.55200       -2.30060        3.07450
C          2.50460       -2.44740        2.16300
C          1.97920       -1.33310        1.49880
C          2.51680       -0.06950        1.76780
C          3.56580        0.08060        2.67710
H          4.91000       -0.92270        4.03580
H          3.95960       -3.18090        3.56350
H          2.11730       -3.43690        1.94510
H          2.11740        0.79710        1.25530
H          3.97280        1.06860        2.86360
H          0.55470       -1.43160       -2.16530
160
1e_D_5H4_alpha, E=-3723.326253, G=-3722.061855
C         -0.55820       -0.39490       -2.21600
C         -0.28880       -1.70350       -1.55860
H          0.30110       -2.35810       -2.21040
O         -1.47810       -2.39310       -1.31710
C         -1.93930        0.15290       -2.24120
H         -1.87680        1.24220       -2.32680
C         -2.60990       -0.19840       -0.90510
H         -3.66850        0.06460       -0.94050
C         -2.51440       -1.70260       -0.59350
H         -2.34260       -1.81870        0.48000
N          0.44080        0.25050       -2.79800
O          1.68310       -0.18330       -2.57360
O          0.28170        1.26100       -3.54330
C         -3.78010       -2.45510       -0.99540
H         -3.66020       -3.52000       -0.74420
H         -3.91690       -2.36350       -2.08230
O         -4.87010       -1.88130       -0.30030
O         -2.72570       -0.37850       -3.32990
O         -1.95900        0.56530        0.11840
C         -6.11940       -2.45250       -0.65020
H         -6.19320       -2.57060       -1.74310
H         -6.20240       -3.46430       -0.21630
C         -3.43920        0.62360       -4.06620
H         -3.94820        0.07090       -4.86240
H         -2.72310        1.31630       -4.53100
C         -2.70020        1.70790        0.53400
H         -1.96040        2.44310        0.86680
H         -3.23530        2.15790       -0.31280
C         -7.23920       -1.56390       -0.16090
C         -9.33720        0.09510        0.69580
C         -8.46920       -1.56930       -0.83110
C         -7.06790       -0.72350        0.94580
C         -8.11260        0.10160        1.36870
C         -9.51470       -0.74670       -0.40610
H         -8.60510       -2.20890       -1.70060
H         -6.11130       -0.69290        1.45650
H         -7.95970        0.75680        2.22060
H        -10.46040       -0.75460       -0.94160
H        -10.14530        0.74360        1.02370
C         -4.43830        1.39700       -3.22780
C         -6.21290        2.78630       -1.54750
C         -4.22110        2.74580       -2.92120
C         -5.56080        0.75310       -2.68490
C         -6.44450        1.44020       -1.85230
C         -5.10260        3.44020       -2.08570
H         -3.35100        3.25340       -3.33110
H         -5.73010       -0.29840       -2.90290
H         -7.30410        0.92730       -1.43420
H         -4.91710        4.48530       -1.85260
H         -6.89660        3.31920       -0.89220
C         -3.66230        1.40090        1.66610
C         -5.37820        0.91040        3.83610
C         -4.74500        2.25150        1.92000
C         -3.45110        0.29860        2.50300
C         -4.30670        0.05050        3.57840
C         -5.59300        2.01350        3.00380
H         -4.92910        3.09730        1.26170
H         -2.61780       -0.36520        2.30320
H         -4.13400       -0.81530        4.21270
H         -6.42930        2.68190        3.19130
H         -6.04490        0.71990        4.67260
P          2.87150        1.54510        0.76630
C          2.81990        3.17010       -0.19540
C          1.92390        1.81180        2.35470
C          4.62560        1.45220        1.35250
C          2.90770        4.45970        0.64280
C          2.94570        5.70500       -0.26130
C          1.74190        5.75280       -1.21170
C          1.65950        4.46840       -2.04630
C          1.61160        3.21720       -1.15670
H          3.72480        3.10570       -0.81660
H          2.03610        4.52840        1.30770
H          3.79830        4.45110        1.27760
H          3.87330        5.68840       -0.85230
H          2.98310        6.60770        0.36130
H          0.81950        5.86050       -0.62170
H          1.80640        6.63270       -1.86410
H          2.53960        4.40390       -2.70340
H          0.77810        4.48280       -2.69920
H          1.58680        2.32850       -1.79120
H          0.67530        3.22140       -0.58370
C          0.42590        2.04900        2.08910
C         -0.34540        2.23220        3.40680
C         -0.15860        1.02680        4.33590
C          1.33000        0.75100        4.59440
C          2.12470        0.60130        3.28720
H          2.32890        2.70440        2.84830
H          0.28750        2.93480        1.46070
H          0.01330        1.19750        1.53200
H         -1.41050        2.38220        3.19620
H          0.01330        3.14200        3.91000
H         -0.68440        1.19000        5.28480
H         -0.62330        0.14860        3.86920
H          1.45340       -0.15370        5.20290
H          1.75480        1.58340        5.17390
H          1.79690       -0.30080        2.75530
H          3.18850        0.46090        3.51020
C          5.09130        2.36890        2.31410
C          6.42360        2.38520        2.72280
C          7.32650        1.47690        2.16880
C          6.87520        0.54310        1.23840
C          5.53130        0.49980        0.83250
C          5.12180       -0.60080       -0.09720
C          4.82100       -1.87690        0.43710
C          4.49010       -2.91020       -0.44660
C          4.47370       -2.72310       -1.83460
C          4.78470       -1.45630       -2.33360
C          5.10510       -0.38470       -1.49140
C          5.50290        0.96400       -2.08220
C          6.96450        0.91890       -2.56870
C          4.96200       -2.16940        1.93160
C          3.74930       -2.88080        2.55240
C          4.16970       -3.87440       -2.78230
C          4.55930        1.44270       -3.19730
C          6.25060       -2.97920        2.18120
C          2.75300       -4.43530       -2.57220
C          5.22550       -4.99000       -2.66330
H          4.40790        3.07830        2.76620
H          6.75100        3.10530        3.46710
H          8.37050        1.48480        2.46860
H          7.56600       -0.18450        0.82240
H          4.26870       -3.89510       -0.04430
H          4.77840       -1.30130       -3.40880
H          5.45820        1.70560       -1.27820
H          7.08370        0.17140       -3.36240
H          7.64550        0.65690       -1.75100
H          7.26800        1.89350       -2.96980
H          5.06920       -1.21540        2.45630
H          3.54250       -3.84470        2.07370
H          3.93300       -3.07340        3.61580
H          2.84960       -2.26340        2.48040
H          4.21920       -3.47740       -3.80490
H          4.67160        0.83950       -4.10620
H          4.79120        2.48130       -3.46230
H          3.51380        1.37520       -2.88600
H          6.19830       -3.95500        1.68340
H          6.39790       -3.15120        3.25410
H          7.12960       -2.45170        1.79510
H          2.63980       -4.85840       -1.56700
H          2.53930       -5.23040       -3.29610
H          2.00190       -3.64830       -2.69660
H          5.21220       -5.43890       -1.66280
H          6.23350       -4.59980       -2.84370
H          5.02920       -5.78620       -3.39100
Cu         2.09190       -0.02490       -0.56940
O          0.47960       -1.53490       -0.33640
C          0.80080       -2.79760        0.30400
H          0.91150       -3.57250       -0.46070
H          1.77670       -2.63660        0.75980
C         -2.25070       -3.80320        3.18670
C         -2.06380       -4.60950        2.06030
C         -1.06110       -4.30300        1.13700
C         -0.23600       -3.18890        1.32660
C         -0.42320       -2.39390        2.46400
C         -1.42300       -2.69470        3.39010
H         -3.03500       -4.03640        3.90140
H         -2.70420       -5.47180        1.89560
H         -0.93630       -4.91470        0.24780
H          0.20640       -1.52330        2.60920
H         -1.55860       -2.06480        4.26530
160
1e_D_5H4_beta, E=-3723.327687, -3722.059741
C          0.61180        0.16240       -2.32150
C          0.29590       -1.28740       -2.29830
H         -0.36800       -1.55990       -3.12360
O          1.41820       -2.10900       -2.41030
C          1.94450        0.73780       -1.99990
H          2.17850        1.54600       -2.70160
C          3.06100       -0.31630       -2.10350
H          3.87750       -0.02740       -1.43680
C          2.60220       -1.71320       -1.69570
H          3.36520       -2.42200       -2.02660
N         -0.39210        1.01000       -2.55480
O         -1.62600        0.52740       -2.57240
O         -0.21540        2.24820       -2.72430
C          2.43240       -1.86910       -0.18550
H          2.03750       -2.87230        0.02870
H          1.72770       -1.12820        0.20940
O          3.71490       -1.68640        0.38880
O          1.87040        1.30080       -0.66560
O          3.50960       -0.38830       -3.45990
C          3.73620       -1.93160        1.78720
H          2.95070       -1.34870        2.29010
H          3.51580       -2.99590        1.97960
C          2.40650        2.61100       -0.52510
H          1.83280        3.07070        0.28950
H          2.20390        3.20230       -1.42810
C          4.68820        0.38720       -3.69650
H          4.83100        0.35840       -4.78180
H          4.52870        1.43660       -3.40590
C          5.09250       -1.55520        2.33230
C          7.61380       -0.86130        3.35590
C          5.20910       -0.98890        3.60720
C          6.24890       -1.76750        1.57060
C          7.50120       -1.41980        2.07880
C          6.46340       -0.64710        4.12010
H          4.31480       -0.80580        4.19900
H          6.16210       -2.17360        0.56820
H          8.38790       -1.57470        1.47070
H          6.53950       -0.20270        5.10870
H          8.58910       -0.58730        3.74870
C          3.87910        2.65480       -0.16750
C          6.54990        2.86720        0.67510
C          4.68700        3.70200       -0.62670
C          4.42800        1.70210        0.70100
C          5.75460        1.80690        1.12090
C          6.01640        3.81140       -0.20620
H          4.27270        4.44050       -1.30980
H          3.81850        0.86390        1.02170
H          6.16670        1.05980        1.79050
H          6.63290        4.62930       -0.57000
H          7.58270        2.94900        1.00350
C          5.89480       -0.17800       -2.97350
C          8.07660       -1.28040       -1.59360
C          6.63920        0.60400       -2.08550
C          6.24230       -1.52520       -3.15390
C          7.32660       -2.07450       -2.47000
C          7.72870        0.05730       -1.40040
H          6.35480        1.63720       -1.90780
H          5.64860       -2.14110       -3.82440
H          7.58860       -3.11880       -2.61770
H          8.28520        0.67350       -0.70030
H          8.92140       -1.70810       -1.06020
Cu        -1.80040       -0.05850       -0.53410
O         -0.44910       -1.63860       -1.05990
P         -2.13310        1.39120        1.07190
C         -1.14560        1.07770        2.62430
C         -1.47610        3.03210        0.42440
C         -3.85320        1.73030        1.65520
C          0.35260        0.98700        2.27140
C          1.20070        0.69340        3.51660
C          0.73950       -0.59500        4.20950
C         -0.75510       -0.52830        4.56030
C         -1.61980       -0.20490        3.33050
H         -1.29230        1.92590        3.30570
H          0.49740        0.19460        1.52590
H          0.70010        1.90880        1.79780
H          1.11640        1.53570        4.21840
H          2.25940        0.62830        3.23380
H          0.91730       -1.44390        3.53460
H          1.33490       -0.78170        5.11200
H         -0.90970        0.24720        5.32440
H         -1.08720       -1.47730        5.00000
H         -2.66960       -0.10520        3.62940
H         -1.57000       -1.03970        2.62170
C         -2.38950        3.56190       -0.69520
C         -1.78290        4.80300       -1.36600
C         -1.46160        5.90230       -0.34470
C         -0.55310        5.36250        0.76870
C         -1.18230        4.13730        1.45600
H         -0.53360        2.72820       -0.05100
H         -2.53720        2.77700       -1.43950
H         -3.37000        3.81790       -0.26960
H         -2.47350        5.17970       -2.13200
H         -0.86530        4.49800       -1.88310
H         -0.98820        6.75970       -0.84010
H         -2.39660        6.27080        0.10360
H         -0.35240        6.14070        1.51600
H          0.41820        5.07680        0.33890
H         -2.11820        4.45180        1.93410
H         -0.51860        3.77980        2.25090
C         -4.04050        2.64510        2.70780
C         -5.31320        3.00430        3.14780
C         -6.43390        2.44490        2.53420
C         -6.26460        1.51320        1.51140
C         -4.99140        1.12840        1.06100
C         -4.90460        0.03540        0.03290
C         -5.00020        0.32010       -1.34850
C         -4.88130       -0.73280       -2.26370
C         -4.66670       -2.05150       -1.85510
C         -4.62820       -2.31670       -0.48180
C         -4.76700       -1.30400        0.47500
C         -4.87580       -1.65950        1.95610
C         -6.35210       -1.93050        2.31710
C         -5.29610        1.72890       -1.85310
C         -4.57020        2.08360       -3.16310
C         -4.55260       -3.19040       -2.85960
C         -4.00990       -2.85000        2.38620
C         -6.81700        1.92250       -2.02700
C         -3.66610       -2.84920       -4.06980
C         -5.95390       -3.63720       -3.32210
H         -3.18070        3.08360        3.20140
H         -5.42460        3.71480        3.96180
H         -7.43400        2.71740        2.85900
H         -7.13630        1.05240        1.05780
H         -4.94690       -0.51180       -3.32340
H         -4.49070       -3.34280       -0.15290
H         -4.55120       -0.79080        2.53670
H         -6.73180       -2.78540        1.74410
H         -6.98830       -1.06760        2.10000
H         -6.44800       -2.16550        3.38420
H         -4.96070        2.43260       -1.08570
H         -5.02280        1.57170       -4.02150
H         -4.65240        3.16090       -3.35010
H         -3.51350        1.80840       -3.12160
H         -4.09150       -4.04090       -2.33740
H         -4.38890       -3.79710        1.98720
H         -4.01050       -2.93410        3.47900
H         -2.97790       -2.74220        2.05180
H         -7.20950        1.21290       -2.76570
H         -7.03540        2.93740       -2.38100
H         -7.35750        1.76620       -1.08860
H         -4.12100       -2.07150       -4.69380
H         -3.52610       -3.73570       -4.69870
H         -2.67900       -2.48980       -3.75910
H         -6.46400       -2.81750       -3.84280
H         -6.57430       -3.93320       -2.46880
H         -5.88500       -4.48790       -4.01070
C         -1.02700       -2.95660       -1.14610
H         -2.02920       -2.87140       -1.57890
H         -0.40960       -3.55660       -1.82320
C         -1.19710       -5.06880        2.61450
C         -1.86170       -5.55430        1.48330
C         -1.81080       -4.84460        0.28460
C         -1.09350       -3.64290        0.19540
C         -0.44070       -3.15670        1.33130
C         -0.49070       -3.86860        2.53440
H         -1.23720       -5.61890        3.55030
H         -2.42300       -6.48310        1.53690
H         -2.32920       -5.22620       -0.59260
H          0.09040       -2.21600        1.27510
H          0.01730       -3.47830        3.41140
160
1e_D_lower_4H5_beta, E=-3723.332864, G=-3722.064811
Cu        -1.76010       -0.12350       -1.10020
O          1.72630       -0.43080       -0.18610
C          4.02190       -0.64040       -2.11020
C          1.67570       -0.92450       -1.52230
C          1.36000        0.22660       -2.41780
C          2.39500        1.28770       -2.61470
H          4.35870       -0.79030       -3.14370
H          2.58960        1.44720       -3.68130
O          2.89800       -1.51800       -1.90780
C          5.13270       -1.07650       -1.16340
H          5.95370       -0.34760       -1.18770
H          4.72700       -1.10840       -0.14350
O          5.60640       -2.35490       -1.57330
O          1.97120        2.58380       -2.14600
C          6.05860       -3.17310       -0.49880
H          6.65510       -3.96140       -0.97210
H          6.72640       -2.61060        0.17130
C          1.24450        2.61350       -0.91570
H          1.91940        2.52000       -0.05530
H          0.54860        1.76740       -0.87020
N          0.17470        0.36480       -2.97510
O         -0.12150        1.29130       -3.78160
O         -0.78730       -0.54070       -2.67900
C          3.71350        0.86170       -1.93810
H          3.63640        1.09540       -0.87180
O          4.84580        1.51750       -2.50050
C          4.95190        2.92730       -2.25870
H          5.89620        3.20320       -2.74080
H          4.14110        3.46690       -2.75790
C          4.98990        3.29230       -0.78930
C          4.11200        4.24750       -0.26560
C          5.91070        2.67310        0.06790
C          4.16580        4.59840        1.08640
H          3.37030        4.70350       -0.91470
C          5.96240        3.01430        1.41960
H          6.58520        1.91990       -0.33080
C          5.09330        3.98510        1.93120
H          3.47930        5.34440        1.47730
H          6.67890        2.52640        2.07480
H          5.13700        4.25580        2.98280
C          0.47120        3.90480       -0.85350
C          0.51740        4.72410        0.27930
C         -0.33160        4.28070       -1.94090
C         -0.22090        5.91120        0.32670
H          1.13890        4.43540        1.12320
C         -1.05820        5.47060       -1.90000
H         -0.36830        3.62790       -2.80880
C         -1.00190        6.29160       -0.76690
H         -0.17600        6.54100        1.21120
H         -1.67380        5.75830       -2.74830
H         -1.56990        7.21750       -0.73620
C          4.91620       -3.78850        0.28710
C          3.91600       -4.50120       -0.39170
C          4.83580       -3.66650        1.67760
C          2.86710       -5.09300        0.31080
H          3.96010       -4.57380       -1.47440
C          3.78230       -4.25510        2.38530
H          5.59620       -3.10170        2.21180
C          2.79580       -4.96890        1.70390
H          2.10720       -5.65590       -0.22240
H          3.72730       -4.13970        3.46360
H          1.97470       -5.42560        2.25030
P         -2.93490        0.66100        0.56650
C         -1.96830        0.76140        2.16220
C         -3.44050        2.38650        0.03330
C         -4.44430       -0.32960        0.95200
C         -2.78500        1.00810        3.44500
C         -1.86570        1.01770        4.67790
C         -0.74520        2.05680        4.52950
C          0.08100        1.78170        3.26750
C         -0.79490        1.75200        2.00630
H         -1.53410       -0.24290        2.23660
H         -3.31000        1.96860        3.38390
H         -3.55350        0.23530        3.55530
H         -1.41900        0.02020        4.80220
H         -2.46160        1.21390        5.57800
H         -1.18870        3.06220        4.47130
H         -0.09590        2.04530        5.41400
H          0.58930        0.81700        3.37440
H          0.86930        2.53430        3.14440
H         -0.18680        1.45930        1.14380
H         -1.17250        2.76200        1.80420
C         -4.36520        2.27630       -1.19960
C         -4.58390        3.65230       -1.84650
C         -5.13180        4.66630       -0.83210
C         -4.21410        4.76910        0.39420
C         -3.99460        3.39810        1.05730
H         -2.47540        2.77990       -0.32000
H         -3.93390        1.58080       -1.93190
H         -5.33150        1.85370       -0.89130
H         -5.26540        3.55440       -2.70070
H         -3.62440        4.01590       -2.24000
H         -5.24480        5.65080       -1.30320
H         -6.13560        4.35040       -0.51080
H         -4.63490        5.46500        1.13100
H         -3.24290        5.17660        0.08820
H         -4.95180        3.05190        1.46210
H         -3.30870        3.50770        1.90250
C         -5.53930        0.25740        1.61000
C         -6.68790       -0.47440        1.90810
C         -6.75750       -1.82240        1.55700
C         -5.67420       -2.42350        0.91760
C         -4.51150       -1.70250        0.60730
C         -3.38390       -2.41980       -0.07260
C         -3.36270       -2.51350       -1.48390
C         -2.28540       -3.16450       -2.10080
C         -1.21910       -3.68520       -1.36590
C         -1.28190       -3.61020        0.03170
C         -2.35130       -3.00370        0.69930
C         -2.44050       -3.04230        2.22350
C         -3.14060       -4.34190        2.67170
C         -4.50960       -1.95990       -2.32880
C         -4.04940       -1.24430       -3.61040
C         -0.01010       -4.34030       -2.02260
C         -1.08960       -2.89860        2.93720
C         -5.50660       -3.08540       -2.66870
C          0.24540       -3.87740       -3.46470
C         -0.12480       -5.87600       -1.95170
H         -5.49730        1.29690        1.90620
H         -7.51840        0.00830        2.41490
H         -7.64580       -2.40530        1.78260
H         -5.72180       -3.47420        0.64850
H         -2.26080       -3.21720       -3.18220
H         -0.46610       -4.03980        0.60740
H         -3.06930       -2.20530        2.54740
H         -2.55830       -5.21620        2.35680
H         -4.14110       -4.42620        2.23630
H         -3.23850       -4.37040        3.76360
H         -5.04100       -1.21880       -1.72210
H         -3.61380       -1.94280       -4.33420
H         -4.90800       -0.76370       -4.09340
H         -3.29570       -0.48100       -3.39410
H          0.86650       -4.05180       -1.42670
H         -0.43750       -3.76200        2.76120
H         -1.24300       -2.81970        4.01940
H         -0.55410       -2.00380        2.61020
H         -5.01470       -3.86520       -3.26290
H         -6.34840       -2.69250       -3.25150
H         -5.90660       -3.55260       -1.76280
H         -0.51530       -4.26830       -4.15140
H          1.21820       -4.24670       -3.80790
H          0.23740       -2.78520       -3.53870
H         -0.98860       -6.22300       -2.53190
H         -0.25450       -6.21840       -0.91860
H          0.77430       -6.35210       -2.36160
C          1.91160       -1.45300        0.79890
H          0.96520       -1.98890        0.94800
H          2.64670       -2.18160        0.43980
C          3.32790        0.23310        4.52150
C          2.61640       -0.97020        4.51040
C          2.15550       -1.49930        3.30410
C          2.39380       -0.83820        2.09070
C          3.11700        0.36060        2.11020
C          3.57930        0.89220        3.31690
H          3.68190        0.65160        5.45980
H          2.41530       -1.49600        5.44020
H          1.61620       -2.44020        3.30320
H          3.30560        0.89050        1.18410
H          4.13020        1.82710        3.30760
H          0.93130       -1.71600       -1.59980
160
1e_D_lower_5H4_alpha, E=-3723.333509, G=-3722.068348 
C          0.49820       -0.31810       -2.17970
C          0.26460        1.15220       -2.05490
H         -0.31800        1.52390       -2.90610
O          1.47920        1.84580       -2.11720
C          1.83190       -0.90430       -1.88480
H          1.68420       -1.90260       -1.46190
C          2.53090       -0.03360       -0.83050
H          3.57150       -0.34760       -0.74150
C          2.53680        1.45450       -1.22200
H          2.46580        2.04960       -0.30820
N         -0.49180       -1.09250       -2.58750
O         -1.72070       -0.55250       -2.65410
O         -0.35230       -2.30810       -2.90990
C          3.80320        1.83590       -1.98850
H          3.77440        2.91120       -2.22360
H          3.82760        1.27150       -2.93070
O          4.92030        1.51520       -1.18120
O          2.66440       -0.99790       -3.06050
O          1.86040       -0.23340        0.41980
C          6.16370        1.69140       -1.84170
H          6.12450        1.25930       -2.85410
H          6.37310        2.76840       -1.96260
C          3.24170       -2.29820       -3.24510
H          3.83120       -2.21130       -4.16350
H          2.44090       -3.03120       -3.41350
C          2.63470       -0.93990        1.38260
H          1.91160       -1.37790        2.07960
H          3.17270       -1.77650        0.91560
C          7.25150        1.01830       -1.03860
C          9.28150       -0.24060        0.43910
C          8.32240        0.39460       -1.69010
C          7.20310        1.00510        0.36140
C          8.21200        0.37770        1.09390
C          9.33520       -0.22960       -0.95720
H          8.35900        0.38580       -2.77720
H          6.36330        1.46140        0.87480
H          8.15530        0.36600        2.17810
H         10.15630       -0.71620       -1.47660
H         10.06300       -0.73220        1.01220
C          4.11250       -2.73440       -2.08320
C          5.63310       -3.41410        0.18080
C          3.71810       -3.78920       -1.25090
C          5.28340       -2.02770       -1.77040
C          6.04020       -2.36120       -0.64690
C          4.47340       -4.13110       -0.12440
H          2.80770       -4.33860       -1.47940
H          5.58870       -1.19440       -2.39720
H          6.93690       -1.79630       -0.41340
H          4.15080       -4.94830        0.51510
H          6.21930       -3.67270        1.05860
C          3.59410       -0.05000        2.14910
C          5.32120        1.56650        3.66550
C          4.74920       -0.59140        2.72430
C          3.31150        1.30890        2.33820
C          4.17440        2.11530        3.08260
C          5.60140        0.20840        3.48990
H          4.98630       -1.64080        2.56520
H          2.41820        1.73390        1.89380
H          3.94570        3.17060        3.20640
H          6.49090       -0.22670        3.93780
H          5.99220        2.19150        4.24850
P         -2.71390       -1.29200        1.10970
C         -1.94880       -2.99040        0.95660
C         -2.09340       -0.52080        2.70640
C         -4.49660       -1.59010        1.47830
C         -0.41260       -2.87640        0.87170
C          0.24670       -4.24270        0.63200
C         -0.31790       -4.92540       -0.61990
C         -1.84560       -5.05940       -0.52170
C         -2.50910       -3.69040       -0.30060
H         -2.20480       -3.58460        1.84330
H         -0.14420       -2.18970        0.05850
H         -0.01340       -2.44240        1.79170
H          0.07730       -4.88370        1.51000
H          1.33220       -4.10750        0.54270
H         -0.06930       -4.31440       -1.49700
H          0.14440       -5.91120       -0.75870
H         -2.10320       -5.73030        0.31150
H         -2.24960       -5.51650       -1.43390
H         -3.59770       -3.80090       -0.22030
H         -2.30860       -3.05670       -1.17490
C         -1.95250       -1.48830        3.89730
C         -1.48980       -0.73870        5.15910
C         -0.18610        0.03260        4.91000
C         -0.34290        1.00680        3.73470
C         -0.79630        0.27440        2.46400
H         -2.88470        0.19890        2.95650
H         -2.90430       -1.99210        4.09660
H         -1.21830       -2.26870        3.65950
H         -1.36540       -1.45100        5.98430
H         -2.27510       -0.03190        5.46490
H          0.11670        0.57200        5.81610
H          0.61990       -0.68040        4.68030
H          0.60160        1.52820        3.54090
H         -1.08530        1.77500        3.99890
H          0.00020       -0.39660        2.13540
H         -0.93590        0.97000        1.63210
C         -4.88470       -2.63940        2.32910
C         -6.21890       -2.82030        2.69340
C         -7.19080       -1.94150        2.21410
C         -6.82280       -0.90880        1.35170
C         -5.48880       -0.72450        0.95930
C         -5.17470        0.35040       -0.03820
C         -4.88020        1.66300        0.38360
C         -4.57730        2.62970       -0.58480
C         -4.56160        2.33390       -1.94990
C         -4.88420        1.03070       -2.34580
C         -5.18500        0.02710       -1.41860
C         -5.57080       -1.37100       -1.89800
C         -7.08140       -1.42640       -2.20240
C         -4.91970        2.05220        1.85760
C         -3.69060        2.86620        2.29570
C         -4.24160        3.41450       -2.97180
C         -4.75630       -1.85890       -3.10690
C         -6.22350        2.80850        2.17760
C         -5.53040        3.91250       -3.65480
C         -3.21260        2.95530       -4.01940
H         -4.14310       -3.33240        2.71190
H         -6.49310       -3.64000        3.35130
H         -8.23170       -2.06440        2.49950
H         -7.57900       -0.23370        0.96150
H         -4.34720        3.64430       -0.26950
H         -4.88890        0.78520       -3.40240
H         -5.37350       -2.06940       -1.07830
H         -7.33410       -0.72620       -3.00820
H         -7.67850       -1.16190       -1.32370
H         -7.37200       -2.43410       -2.52300
H         -4.92860        1.12990        2.44840
H         -3.66600        3.85680        1.82820
H         -3.69890        3.01330        3.38170
H         -2.76470        2.34850        2.02980
H         -3.80450        4.26110       -2.42490
H         -5.01850       -1.31170       -4.02070
H         -4.97200       -2.91820       -3.29090
H         -3.68330       -1.73820       -2.93620
H         -6.28390        3.73750        1.59800
H         -6.27030        3.06650        3.24240
H         -7.10080        2.19950        1.93290
H         -6.01140        3.09700       -4.20880
H         -5.30880        4.71980       -4.36300
H         -6.24810        4.28860       -2.91700
H         -3.61940        2.16730       -4.66370
H         -2.31030        2.55890       -3.54280
H         -2.92410        3.79370       -4.66360
Cu        -2.24650       -0.24540       -0.75870
O         -0.48170        1.44790       -0.85930
C         -0.86810        2.83910       -0.72350
H         -1.04910        3.26130       -1.71930
H         -1.82170        2.81110       -0.19150
C          2.11920        5.07300        1.46770
C          2.10570        5.10730        0.06950
C          1.12580        4.41070       -0.63960
C          0.15110        3.66150        0.03380
C          0.15590        3.66020        1.43440
C          1.13510        4.35350        2.15020
H          2.88510        5.61060        2.02010
H          2.86090        5.67380       -0.46860
H          1.13600        4.41500       -1.72480
H         -0.61120        3.11520        1.97220
H          1.12680        4.33100        3.23650
